# Supplementary material for: Runs of Homozygosity Preliminary Investigation in Pig Breeds
Source: Animals (Basel). 2025 Mar 29;15(7):988. doi: 10.3390/ani15070988 (PMC11988149; doi:10.3390/ani15070988)
Supplement: Supplementary file 1 [file animals-15-00988-s001.zip]

Archive with 1 entries (1 files):
- animals-3498711-supplementary.xlsx
