# Supplementary material for: Runs of Homozygosity Preliminary Investigation in Pig Breeds
Source: Animals (Basel). 2025 Mar 29;15(7):988. doi: 10.3390/ani15070988 (PMC11988149; doi:10.3390/ani15070988)
Supplement: Supplementary file 1 [file animals-15-00988-s001.zip › animals-3498711-supplementary.xlsx]

## Sheet: Supplementary table 1
Supplementary table 1. Detailed information on WGS data
BioSample	BioProject	Breed	Breed Category	Read depth	Genome coverage	Sex	Clean reads	Mapped reads	Mapping rate	Note
SAMN15009465	PRJNA634804	Anqing Six-end-white	Asian domestic pig (ASD)	8.99	0.9885	F	167710239	163645752	0.9758
SAMN15009466	PRJNA634804	Anqing Six-end-white	Asian domestic pig (ASD)	9.16	0.9893	M	172831854	167839381	0.9711
SAMN15009467	PRJNA634804	Anqing Six-end-white	Asian domestic pig (ASD)	7.83	0.9858	F	145680336	142105291	0.9755
SAMN15009468	PRJNA634804	Anqing Six-end-white	Asian domestic pig (ASD)	7.93	0.9872	M	150118924	145176627	0.9671
SAMN15009469	PRJNA634804	Anqing Six-end-white	Asian domestic pig (ASD)	8.99	0.9867	F	166147845	162016474	0.9751
SAMN15009470	PRJNA634804	Anqing Six-end-white	Asian domestic pig (ASD)	7.98	0.9858	F	158052519	150073595	0.9495
SAMN15009471	PRJNA634804	Anqing Six-end-white	Asian domestic pig (ASD)	8.19	0.9859	F	152224254	148680731	0.9767
SAMN15009472	PRJNA634804	Anqing Six-end-white	Asian domestic pig (ASD)	9.56	0.9876	F	177500975	173386493	0.9768
SAMN15009473	PRJNA634804	Anqing Six-end-white	Asian domestic pig (ASD)	8.68	0.9867	F	162248256	158254932	0.9754
SAMN15009474	PRJNA634804	Anqing Six-end-white	Asian domestic pig (ASD)	8.93	0.987	F	165761169	162026918	0.9775
SAMN15009475	PRJNA634804	Anqing Six-end-white	Asian domestic pig (ASD)	8.38	0.9891	M	155202442	151824183	0.9782
SAMN15009476	PRJNA634804	Anqing Six-end-white	Asian domestic pig (ASD)	6.68	0.9821	F	133343346	126068665	0.9454
SAMN15009477	PRJNA634804	Anqing Six-end-white	Asian domestic pig (ASD)	6.54	0.9822	M	122514663	119242981	0.9733
SAMN15009478	PRJNA634804	Anqing Six-end-white	Asian domestic pig (ASD)	8.9	0.9862	F	166147426	161921212	0.9746
SAMN15009479	PRJNA634804	Anqing Six-end-white	Asian domestic pig (ASD)	7.16	0.986	M	134847954	130676787	0.9691
SAMN15009480	PRJNA634804	Anqing Six-end-white	Asian domestic pig (ASD)	7.69	0.9868	M	142527948	139390269	0.978
SAMN15009481	PRJNA634804	Anqing Six-end-white	Asian domestic pig (ASD)	7.3	0.9861	M	138051561	133294449	0.9655
SAMN15009482	PRJNA634804	Anqing Six-end-white	Asian domestic pig (ASD)	7.55	0.986	M	142728756	138399154	0.9697
SAMN15009483	PRJNA634804	Anqing Six-end-white	Asian domestic pig (ASD)	7.37	0.9858	M	137996655	134244454	0.9728
SAMN15009484	PRJNA634804	Anqing Six-end-white	Asian domestic pig (ASD)	6.55	0.9832	M	123452637	119783118	0.9703
SAMC1192592	PRJCA016216	Anqing Six-end-white	Asian domestic pig (ASD)	15.83	0.9924	M	299229339	295340604	0.987
SAMC1192591	PRJCA016216	Anqing Six-end-white	Asian domestic pig (ASD)	12.69	0.9912	M	239666091	236290642	0.9859
SAMC1192595	PRJCA016216	Anqing Six-end-white	Asian domestic pig (ASD)	14.61	0.9927	M	274034600	270556631	0.9873
SAMC1192593	PRJCA016216	Anqing Six-end-white	Asian domestic pig (ASD)	12.97	0.992	M	246916001	243747765	0.9872
SAMC1192594	PRJCA016216	Anqing Six-end-white	Asian domestic pig (ASD)	12.47	0.991	M	235352905	232395232	0.9874
SAMC1192590	PRJCA016216	Anqing Six-end-white	Asian domestic pig (ASD)	12.34	0.9914	M	231335500	228351122	0.9871
SAMN07344469	PRJNA393920	Asian wild	Asian wild pig (ASW)	4.47	0.9441	F	138675763	135595510	0.9778
SAMN02298127	PRJNA213179	Bamaxiang	Asian domestic pig (ASD)	27.8	0.9886	F	698143941	694492533	0.9948
SAMN02298128	PRJNA213179	Bamaxiang	Asian domestic pig (ASD)	27.78	0.9885	F	697928204	693914316	0.9942
SAMN02298129	PRJNA213179	Bamaxiang	Asian domestic pig (ASD)	28.2	0.9885	F	707587662	704174770	0.9952
SAMN02298130	PRJNA213179	Bamaxiang	Asian domestic pig (ASD)	26.58	0.9881	F	667741853	663993442	0.9944
SAMN02298131	PRJNA213179	Bamaxiang	Asian domestic pig (ASD)	29.15	0.9882	F	731775114	727999641	0.9948
SAMN02298132	PRJNA213179	Bamaxiang	Asian domestic pig (ASD)	27.4	0.9877	F	688387416	684535275	0.9944
SAMC1223430	PRJCA016012	Bamaxiang	Asian domestic pig (ASD)	15.5	0.9911	M	278145904	275339362	0.9899
SAMC1223421	PRJCA016012	Bamaxiang	Asian domestic pig (ASD)	16.76	0.9913	M	293270521	290280813	0.9898
SAMC1223431	PRJCA016012	Bamaxiang	Asian domestic pig (ASD)	15.59	0.9884	F	274723284	272301466	0.9912
SAMC1223489	PRJCA016012	Bamaxiang	Asian domestic pig (ASD)	19.4	0.9924	M	342623539	339829766	0.9918
SAMC1223432	PRJCA016012	Bamaxiang	Asian domestic pig (ASD)	16.82	0.9895	F	310742487	308048962	0.9913
SAMC1223433	PRJCA016012	Bamaxiang	Asian domestic pig (ASD)	18.51	0.992	M	323886023	320982200	0.991
SAMC1223434	PRJCA016012	Bamaxiang	Asian domestic pig (ASD)	13.35	0.991	M	236080274	233636082	0.9896
SAMC1223435	PRJCA016012	Bamaxiang	Asian domestic pig (ASD)	15.54	0.9868	F	272640738	269842787	0.9897
SAMC1223436	PRJCA016012	Bamaxiang	Asian domestic pig (ASD)	15.07	0.9882	F	262759489	260253287	0.9905
SAMC1223437	PRJCA016012	Bamaxiang	Asian domestic pig (ASD)	16.17	0.9918	M	285063336	282590626	0.9913
SAMN04440479	PRJNA309108	Bamei	Asian domestic pig (ASD)	69.4	0.9927	F	2026676055	1972261439	0.9732
SAMN07503176_Bamei-1	PRJNA398176	Bamei	Asian domestic pig (ASD)	21.18	0.9907	M	465661996	445502650	0.9567
SAMN07503176_Bamei-2	PRJNA398176	Bamei	Asian domestic pig (ASD)	21.25	0.9919	M	468977732	447424323	0.954
SAMN07503176_Bamei-3	PRJNA398176	Bamei	Asian domestic pig (ASD)	25.68	0.9929	M	564939731	540082142	0.956
SAMN07503176_Bamei-4	PRJNA398176	Bamei	Asian domestic pig (ASD)	21.63	0.9916	M	475822738	455405190	0.9571
SAMN07503176_Bamei-5	PRJNA398176	Bamei	Asian domestic pig (ASD)	23.93	0.9917	M	537099522	504896781	0.94
SAMN07503176_Bamei-6	PRJNA398176	Bamei	Asian domestic pig (ASD)	22.03	0.9926	M	487951667	466440515	0.9559
SAMN07503176_Baoshan-1	PRJNA398176	Baoshan	Asian domestic pig (ASD)	23.33	0.9933	M	514834227	492928960	0.9575
SAMN07503176_Baoshan-2	PRJNA398176	Baoshan	Asian domestic pig (ASD)	22.54	0.9926	M	499510323	478198705	0.9573
SAMN07503176_Baoshan-3	PRJNA398176	Baoshan	Asian domestic pig (ASD)	22.88	0.9928	M	509707429	485307182	0.9521
SAMN07503176_Baoshan-4	PRJNA398176	Baoshan	Asian domestic pig (ASD)	22.84	0.9893	F	512032959	486118790	0.9494
SAMN07503176_Baoshan-5	PRJNA398176	Baoshan	Asian domestic pig (ASD)	26.33	0.989	F	581565455	557710160	0.959
SAMN07503176_Baoshan-6	PRJNA398176	Baoshan	Asian domestic pig (ASD)	24.99	0.989	F	553111189	529554403	0.9574
SAMC1223438	PRJCA016012	Baoshan	Asian domestic pig (ASD)	15.49	0.9881	F	276048589	273450906	0.9906
SAMC1223422	PRJCA016012	Baoshan	Asian domestic pig (ASD)	15.36	0.9892	F	271890227	267977895	0.9856
SAMC1223439	PRJCA016012	Baoshan	Asian domestic pig (ASD)	15.6	0.9891	F	279454414	275908428	0.9873
SAMC1223440	PRJCA016012	Baoshan	Asian domestic pig (ASD)	17.9	0.9896	F	316929266	313896784	0.9904
SAMC1223441	PRJCA016012	Baoshan	Asian domestic pig (ASD)	16.1	0.9887	F	285779178	282543935	0.9887
SAMC1223442	PRJCA016012	Baoshan	Asian domestic pig (ASD)	17.64	0.9894	F	312382662	309420877	0.9905
SAMC1223443	PRJCA016012	Baoshan	Asian domestic pig (ASD)	14.82	0.9921	M	262643883	259974446	0.9898
SAMC1223444	PRJCA016012	Baoshan	Asian domestic pig (ASD)	14	0.9898	M	253098319	250340023	0.9891
SAMC1223490	PRJCA016012	Baoshan	Asian domestic pig (ASD)	16.43	0.9924	M	289377518	286202545	0.989
SAMC1223445	PRJCA016012	Baoshan	Asian domestic pig (ASD)	15.63	0.9893	F	277865171	275008215	0.9897
SAMN02364507	PRJNA221763	Berkshire	European domestic pig (EUD)	4.36	0.9534	F	112746185	111276340	0.987
SAMN03566754	PRJNA281548	Berkshire	European domestic pig (EUD)	9.52	0.988	F	248583077	243907171	0.9812
SAMN03566755	PRJNA281548	Berkshire	European domestic pig (EUD)	10.24	0.9887	F	266667624	262136201	0.983
SAMN03566756	PRJNA281548	Berkshire	European domestic pig (EUD)	11.48	0.9886	F	300806248	295027683	0.9808
SAMN03566757	PRJNA281548	Berkshire	European domestic pig (EUD)	15.57	0.99	F	428623078	413997922	0.9659
SAMN03566758	PRJNA281548	Berkshire	European domestic pig (EUD)	11.5	0.9894	F	303745551	297439537	0.9792
SAMN03566759	PRJNA281548	Berkshire	European domestic pig (EUD)	10.83	0.9884	F	282443799	277472337	0.9824
SAMN03566760	PRJNA281548	Berkshire	European domestic pig (EUD)	11.54	0.9898	F	300627600	295682479	0.9836
SAMN03566761	PRJNA281548	Berkshire	European domestic pig (EUD)	5.75	0.9821	F	154276825	150026995	0.9725
SAMN03566762	PRJNA281548	Berkshire	European domestic pig (EUD)	3.55	0.944	F	96486851	93697818	0.9711
SAMN03566763	PRJNA281548	Berkshire	European domestic pig (EUD)	1.25	0.6791	F	34087281	32856412	0.9639
SAMN04440475	PRJNA309108	Berkshire	European domestic pig (EUD)	91.49	0.9938	F	2567427348	2520772206	0.9818
SAMC070477	PRJCA001440	Chinese wild	Asian wild pig (ASW)	2.63	0.8207	F	101999082	85456170	0.8378
SAMC070478	PRJCA001440	Chinese wild	Asian wild pig (ASW)	3.24	0.5245	F	100864424	94962094	0.9415
SAMC070479	PRJCA001440	Chinese wild	Asian wild pig (ASW)	3.75	0.6953	M	110783692	107428684	0.9697
SAMC070480	PRJCA001440	Chinese wild	Asian wild pig (ASW)	1.48	0.5328	M	43604295	42503686	0.9748
SAMC070481	PRJCA001440	Chinese wild	Asian wild pig (ASW)	4.02	0.7743	M	118084062	114993208	0.9738
SAMC070482	PRJCA001440	Chinese wild	Asian wild pig (ASW)	4.93	0.8218	F	150599265	142173619	0.9441
SAMC070483	PRJCA001440	Chinese wild	Asian wild pig (ASW)	4.42	0.7106	M	128922007	123281517	0.9562
SAMC070484	PRJCA001440	Chinese wild	Asian wild pig (ASW)	4.9	0.8104	F	141501557	136370769	0.9637
SAMC070485	PRJCA001440	Chinese wild	Asian wild pig (ASW)	0.61	0.3009	F	21069760	19865775	0.9429
SAMC1223460	PRJCA016012	Dahuabai	Asian domestic pig (ASD)	14.31	0.9876	F	261095550	258945755	0.9918
SAMC1223461	PRJCA016012	Dahuabai	Asian domestic pig (ASD)	16.74	0.988	F	295525400	293349642	0.9926
SAMC1223462	PRJCA016012	Dahuabai	Asian domestic pig (ASD)	13.73	0.9869	F	249501101	247619294	0.9925
SAMC1223494	PRJCA016012	Dahuabai	Asian domestic pig (ASD)	13.06	0.9864	F	236854049	234986941	0.9921
SAMC1223463	PRJCA016012	Dahuabai	Asian domestic pig (ASD)	14.67	0.9877	F	258866937	256894965	0.9924
SAMC1223464	PRJCA016012	Dahuabai	Asian domestic pig (ASD)	14.7	0.9875	F	263052727	260729410	0.9912
SAMC1223465	PRJCA016012	Dahuabai	Asian domestic pig (ASD)	16.65	0.9879	F	293920446	291466241	0.9917
SAMC1223466	PRJCA016012	Dahuabai	Asian domestic pig (ASD)	16.23	0.9875	F	288279522	286406941	0.9935
SAMC1223467	PRJCA016012	Dahuabai	Asian domestic pig (ASD)	15.92	0.9873	F	284878157	282622262	0.9921
SAMC1223452	PRJCA016012	Debao	Asian domestic pig (ASD)	16.19	0.9913	M	290295765	287987354	0.992
SAMC1223453	PRJCA016012	Debao	Asian domestic pig (ASD)	14.08	0.9878	F	252825316	250852870	0.9922
SAMC1223425	PRJCA016012	Debao	Asian domestic pig (ASD)	16.5	0.9884	F	295604813	292517643	0.9896
SAMC1223454	PRJCA016012	Debao	Asian domestic pig (ASD)	15.01	0.9874	F	262814658	259861671	0.9888
SAMC1223455	PRJCA016012	Debao	Asian domestic pig (ASD)	17.36	0.988	F	310943612	308614489	0.9925
SAMC1223493	PRJCA016012	Debao	Asian domestic pig (ASD)	14.81	0.9874	F	267940136	265246968	0.9899
SAMC1223456	PRJCA016012	Debao	Asian domestic pig (ASD)	13.16	0.9862	F	237210117	235110972	0.9912
SAMC1223457	PRJCA016012	Debao	Asian domestic pig (ASD)	16.18	0.9881	F	288406415	286043824	0.9918
SAMC1223458	PRJCA016012	Debao	Asian domestic pig (ASD)	17.48	0.9881	F	305924381	302563161	0.989
SAMC1223459	PRJCA016012	Debao	Asian domestic pig (ASD)	12.52	0.9874	F	225129289	223164276	0.9913
SAMN04347419	PRJNA305975	Diannanxiaoer	Asian domestic pig (ASD)	171.19	0.9983	M	4803346183	4615670661	0.9609
SAMN06560373	PRJNA378496	Diannanxiaoer	Asian domestic pig (ASD)	11.26	0.9852	M	312881614	302914978	0.9681
SAMN06560458	PRJNA378496	Diannanxiaoer	Asian domestic pig (ASD)	11.4	0.981	F	323744348	310883343	0.9603
SAMC1223468	PRJCA016012	Diannanxiaoer	Asian domestic pig (ASD)	16.29	0.9888	F	284848174	282275253	0.991
SAMC1223469	PRJCA016012	Diannanxiaoer	Asian domestic pig (ASD)	17.94	0.992	M	316292603	313227149	0.9903
SAMC1223470	PRJCA016012	Diannanxiaoer	Asian domestic pig (ASD)	16.5	0.9883	F	289074503	285458944	0.9875
SAMC1223426	PRJCA016012	Diannanxiaoer	Asian domestic pig (ASD)	15.56	0.9885	F	274093961	271301064	0.9898
SAMC1223495	PRJCA016012	Diannanxiaoer	Asian domestic pig (ASD)	16.43	0.9885	F	291134467	288097293	0.9896
SAMC1223471	PRJCA016012	Diannanxiaoer	Asian domestic pig (ASD)	17.36	0.9887	F	304373441	301265035	0.9898
SAMC1223472	PRJCA016012	Diannanxiaoer	Asian domestic pig (ASD)	19.31	0.9902	F	340883814	338391970	0.9927
SAMC1223473	PRJCA016012	Diannanxiaoer	Asian domestic pig (ASD)	16.41	0.9883	F	286845256	284470719	0.9917
SAMC1223474	PRJCA016012	Diannanxiaoer	Asian domestic pig (ASD)	17.16	0.9887	F	302327918	299013690	0.989
SAMC1223475	PRJCA016012	Diannanxiaoer	Asian domestic pig (ASD)	15.97	0.9914	M	279965458	277702778	0.9919
SAMC1223423	PRJCA016012	Ding'an	Asian domestic pig (ASD)	15.13	0.9887	F	269587242	267108045	0.9908
SAMC1223446	PRJCA016012	Ding'an	Asian domestic pig (ASD)	15.24	0.9876	F	274696009	271127171	0.987
SAMC1223447	PRJCA016012	Ding'an	Asian domestic pig (ASD)	16.57	0.9886	F	296485380	294111580	0.992
SAMC1223491	PRJCA016012	Ding'an	Asian domestic pig (ASD)	19.02	0.9885	F	337884323	334773782	0.9908
SAMC1223424	PRJCA016012	Ding'an	Asian domestic pig (ASD)	12.98	0.9872	F	231327588	229219449	0.9909
SAMC1223448	PRJCA016012	Ding'an	Asian domestic pig (ASD)	15.17	0.9882	F	271473962	269084440	0.9912
SAMC1223449	PRJCA016012	Ding'an	Asian domestic pig (ASD)	14.5	0.988	F	260634851	258154583	0.9905
SAMC1223450	PRJCA016012	Ding'an	Asian domestic pig (ASD)	13.1	0.9875	F	235510250	233157738	0.99
SAMC1223451	PRJCA016012	Ding'an	Asian domestic pig (ASD)	15.34	0.9882	F	273905446	270903147	0.989
SAMC1223492	PRJCA016012	Ding'an	Asian domestic pig (ASD)	16.86	0.9878	F	299709501	297206983	0.9917
SAMN03031129	PRJNA260763	Duroc	European domestic pig (EUD)	14.69	0.9596	F	423612412	401985813	0.9489
SAMN03031130	PRJNA260763	Duroc	European domestic pig (EUD)	14.29	0.9671	F	423806968	397639046	0.9383
SAMN03031131	PRJNA260763	Duroc	European domestic pig (EUD)	13.81	0.9898	F	375682029	363791470	0.9683
SAMN03031132	PRJNA260763	Duroc	European domestic pig (EUD)	13.77	0.989	F	390667850	373626564	0.9564
SAMN03031133	PRJNA260763	Duroc	European domestic pig (EUD)	15.04	0.9904	F	425841692	407320054	0.9565
SAMN03031134	PRJNA260763	Duroc	European domestic pig (EUD)	13.04	0.9887	F	364829998	352258596	0.9655
SAMN03031135	PRJNA260763	Duroc	European domestic pig (EUD)	12.65	0.9883	F	356544064	340160658	0.954
SAMN03031136	PRJNA260763	Duroc	European domestic pig (EUD)	14.76	0.9903	F	415047817	398018195	0.959
SAMN03031137	PRJNA260763	Duroc	European domestic pig (EUD)	14.32	0.989	F	395482274	382015987	0.9659
SAMN03031138	PRJNA260763	Duroc	European domestic pig (EUD)	15.1	0.9899	F	431873817	411934662	0.9538
SAMN03031139	PRJNA260763	Duroc	European domestic pig (EUD)	12.75	0.9893	F	351528309	340097105	0.9675
SAMN03031140	PRJNA260763	Duroc	European domestic pig (EUD)	14.04	0.9898	F	384808212	372777957	0.9687
SAMN03031141	PRJNA260763	Duroc	European domestic pig (EUD)	12.95	0.989	F	347161406	338058861	0.9738
SAMN03031142	PRJNA260763	Duroc	European domestic pig (EUD)	13.36	0.9898	F	359945136	350387352	0.9734
SAMN03031143	PRJNA260763	Duroc	European domestic pig (EUD)	12.93	0.9894	F	348592501	339329286	0.9734
SAMN03031144	PRJNA260763	Duroc	European domestic pig (EUD)	14.05	0.9891	F	403217466	384569966	0.9538
SAMN03031145	PRJNA260763	Duroc	European domestic pig (EUD)	13.38	0.9888	F	374654004	361437323	0.9647
SAMN06115548	PRJNA322309	Duroc	European domestic pig (EUD)	13.16	0.9926	M	349708360	341405683	0.9763
SAMN06115549	PRJNA322309	Duroc	European domestic pig (EUD)	13.21	0.9889	F	356484420	347021396	0.9735
SAMN06115550	PRJNA322309	Duroc	European domestic pig (EUD)	23.06	0.9909	F	413542761	405219297	0.9799
SAMN06115551	PRJNA322309	Duroc	European domestic pig (EUD)	13.07	0.9885	F	355817321	344628712	0.9686
SAMN05791658	PRJNA343658	Duroc	European domestic pig (EUD)	23.62	0.9939	M	488385551	482825255	0.9886
SAMN05791661	PRJNA343658	Duroc	European domestic pig (EUD)	25.87	0.995	M	591516423	574003861	0.9704
SAMN05791663	PRJNA343658	Duroc	European domestic pig (EUD)	27.29	0.9956	M	628654585	620142827	0.9865
SAMN05791664	PRJNA343658	Duroc	European domestic pig (EUD)	15.27	0.9939	M	335151129	331248637	0.9884
SAMN05791665	PRJNA343658	Duroc	European domestic pig (EUD)	25.92	0.9951	M	546857336	532811692	0.9743
SAMN05791666	PRJNA343658	Duroc	European domestic pig (EUD)	36.38	0.9949	M	755799773	721206362	0.9542
SAMN05791667	PRJNA343658	Duroc	European domestic pig (EUD)	40.14	0.9951	M	843681438	796323401	0.9439
SAMN05791670	PRJNA343658	Duroc	European domestic pig (EUD)	18.48	0.9936	M	392970460	388507002	0.9886
SAMN05791671	PRJNA343658	Duroc	European domestic pig (EUD)	17.61	0.9938	M	395694589	390736737	0.9875
SAMN05791672	PRJNA343658	Duroc	European domestic pig (EUD)	19.5	0.9921	M	478710908	473438615	0.989
SAMN05791673	PRJNA343658	Duroc	European domestic pig (EUD)	17.22	0.9902	M	433852445	429076807	0.989
SAMN05791674	PRJNA343658	Duroc	European domestic pig (EUD)	20.17	0.9934	M	499598081	491582335	0.984
SAMN06045917	PRJNA354435	Duroc	European domestic pig (EUD)	27.52	0.9897	F	492412016	480528139	0.9759
SAMN06166523	PRJNA358108	Duroc	European domestic pig (EUD)	41.94	0.9974	F	952204827	901073010	0.9463
SAMN06554454	PRJNA378496	Duroc	European domestic pig (EUD)	5.69	0.9752	F	146882755	145450829	0.9903
SAMN06554538	PRJNA378496	Duroc	European domestic pig (EUD)	4.67	0.9637	F	120951274	119545101	0.9884
SAMN06556571	PRJNA378496	Duroc	European domestic pig (EUD)	1.96	0.8116	F	50720635	50125158	0.9883
SAMN06560337	PRJNA378496	Duroc	European domestic pig (EUD)	2.41	0.8614	F	63277586	62121961	0.9817
SAMN06560339	PRJNA378496	Duroc	European domestic pig (EUD)	4.31	0.9487	F	111088653	109970445	0.9899
SAMN06562573	PRJNA378496	Duroc	European domestic pig (EUD)	13.55	0.9897	F	350119924	345938047	0.9881
SAMN06562586	PRJNA378496	Duroc	European domestic pig (EUD)	3.99	0.9486	F	103470469	102215695	0.9879
SAMN06562588	PRJNA378496	Duroc	Asian domestic pig (ASD)	4.88	0.9598	F	126898489	125095192	0.9858
SAMN06562603	PRJNA378496	Duroc	European domestic pig (EUD)	5.24	0.9649	F	136028428	134139934	0.9861
SAMN06562649	PRJNA378496	Duroc	European domestic pig (EUD)	2.26	0.84	F	59420226	58275064	0.9807
SAMN06562955	PRJNA378496	Duroc	European domestic pig (EUD)	1.84	0.7807	F	47618209	47070203	0.9885
SAMN06562961	PRJNA378496	Duroc	European domestic pig (EUD)	12.63	0.9888	F	327276129	323134568	0.9873
SAMN06562969	PRJNA378496	Duroc	European domestic pig (EUD)	2.61	0.868	F	68622537	67415020	0.9824
SAMN06562976	PRJNA378496	Duroc	European domestic pig (EUD)	6.23	0.9786	F	160888877	159094374	0.9888
SAMN06562981	PRJNA378496	Duroc	European domestic pig (EUD)	12.56	0.989	F	323924742	320460375	0.9893
SAMN06562985	PRJNA378496	Duroc	European domestic pig (EUD)	1.97	0.8095	F	50935583	50339318	0.9883
SAMN06562994	PRJNA378496	Duroc	European domestic pig (EUD)	11.63	0.9883	F	300608305	297017190	0.9881
SAMN06563306	PRJNA378496	Duroc	European domestic pig (EUD)	10.92	0.984	F	291516168	286233851	0.9819
SAMN06563568	PRJNA378496	Duroc	European domestic pig (EUD)	8.13	0.984	F	211940352	208610271	0.9843
SAMN06563595	PRJNA378496	Duroc	European domestic pig (EUD)	2.24	0.8433	F	57947690	57353950	0.9898
SAMN06578718	PRJNA378496	Duroc	European domestic pig (EUD)	2.51	0.8632	F	64928534	64157976	0.9881
SAMN06578935	PRJNA378496	Duroc	European domestic pig (EUD)	10.54	0.9875	F	272720324	269293696	0.9874
SAMN06603399	PRJNA378496	Duroc	European domestic pig (EUD)	2.68	0.8779	F	69045447	68308588	0.9893
SAMN06606756	PRJNA378496	Duroc	European domestic pig (EUD)	7.81	0.9828	F	202158860	199789086	0.9883
SAMN06611050	PRJNA378496	Duroc	European domestic pig (EUD)	6.97	0.9809	F	179815756	177612685	0.9877
SAMN06611257	PRJNA378496	Duroc	European domestic pig (EUD)	10.34	0.9854	F	267237593	263904895	0.9875
SAMN06617789	PRJNA378496	Duroc	European domestic pig (EUD)	10.79	0.9863	F	279571323	275737292	0.9863
SAMN06618362	PRJNA378496	Duroc	European domestic pig (EUD)	11.03	0.984	F	285662145	281968298	0.9871
SAMN09111834	PRJNA378496	Duroc	European domestic pig (EUD)	10	0.9872	F	257755052	254768249	0.9884
SAMN07344464	PRJNA393920	Duroc	European domestic pig (EUD)	7.12	0.9787	M	237207126	226972056	0.9569
SAMN09878800	PRJNA487172	Duroc	European domestic pig (EUD)	10.76	0.9891	F	199480471	197277780	0.989
SAMN09878801	PRJNA487172	Duroc	European domestic pig (EUD)	12.38	0.9894	F	229660998	227018552	0.9885
SAMN09878802	PRJNA487172	Duroc	European domestic pig (EUD)	11.16	0.989	F	207561721	205177171	0.9885
SAMN09878803	PRJNA487172	Duroc	European domestic pig (EUD)	11.79	0.9934	M	218801911	216150029	0.9879
SAMN09930402	PRJNA488327	Duroc	European domestic pig (EUD)	33.3	0.9953	M	899185488	879971206	0.9786
SAMN09930403	PRJNA488327	Duroc	European domestic pig (EUD)	34.77	0.9948	M	932757291	913160946	0.979
SAMN10509970	PRJNA507853	Duroc	European domestic pig (EUD)	32.52	0.9954	M	859168412	847430964	0.9863
SAMN14638798	PRJNA626370	Duroc	European domestic pig (EUD)	35.75	0.996	M	951371316	918933795	0.9659
SAMN14638799	PRJNA626370	Duroc	European domestic pig (EUD)	36.13	0.9956	M	981844903	943463886	0.9609
SAMN14638800	PRJNA626370	Duroc	European domestic pig (EUD)	34.42	0.9958	M	932165765	893267724	0.9583
SAMN14638801	PRJNA626370	Duroc	European domestic pig (EUD)	36.7	0.9961	M	997124800	953657649	0.9564
SAMN14638802	PRJNA626370	Duroc	European domestic pig (EUD)	24.1	0.9952	M	662659983	632921324	0.9551
SAMN15501053	PRJNA645268	Duroc	European domestic pig (EUD)	140.71	0.9976	M	3990202165	3853999825	0.9659
SAMC1223631	PRJCA016012	Duroc	European domestic pig (EUD)	7.5	0.9837	F	135240355	131024172	0.9688
SAMC1223632	PRJCA016012	Duroc	European domestic pig (EUD)	7.73	0.9842	F	139774891	135107264	0.9666
SAMC1223633	PRJCA016012	Duroc	European domestic pig (EUD)	7.04	0.9806	F	128553948	123198894	0.9583
SAMC1223634	PRJCA016012	Duroc	European domestic pig (EUD)	7.15	0.9814	F	136888180	125686818	0.9182
SAMC1223635	PRJCA016012	Duroc	European domestic pig (EUD)	7.77	0.9831	F	141938137	135685632	0.9559
SAMC1223636	PRJCA016012	Duroc	European domestic pig (EUD)	7.47	0.9827	F	135524206	130902478	0.9659
SAMC1223637	PRJCA016012	Duroc	European domestic pig (EUD)	7.39	0.9825	F	135595211	129458762	0.9547
SAMC1223638	PRJCA016012	Duroc	European domestic pig (EUD)	7.66	0.9835	F	140915075	134212501	0.9524
SAMC1223639	PRJCA016012	Duroc	European domestic pig (EUD)	7.4	0.9829	F	134686089	129500270	0.9615
SAMC1223640	PRJCA016012	Duroc	European domestic pig (EUD)	9.03	0.986	F	171669489	156683297	0.9127
SAMC1223641	PRJCA016012	Duroc	European domestic pig (EUD)	8.22	0.9855	F	151726675	143974768	0.9489
SAMC1223642	PRJCA016012	Duroc	European domestic pig (EUD)	8.78	0.9868	F	155144000	151040877	0.9736
SAMC1223643	PRJCA016012	Duroc	European domestic pig (EUD)	7.26	0.9824	F	133796213	126929427	0.9487
SAMC1223644	PRJCA016012	Duroc	European domestic pig (EUD)	8.87	0.9882	M	157614685	152896322	0.9701
SAMC1223645	PRJCA016012	Duroc	European domestic pig (EUD)	7.55	0.9825	F	137210048	131958822	0.9617
SAMC1223646	PRJCA016012	Duroc	European domestic pig (EUD)	8.16	0.9852	F	144098202	140073136	0.9721
SAMC1223647	PRJCA016012	Duroc	European domestic pig (EUD)	7.72	0.9815	F	140002865	135126663	0.9652
SAMC1223648	PRJCA016012	Duroc	European domestic pig (EUD)	9.28	0.9871	F	163779020	159484924	0.9738
SAMC1223649	PRJCA016012	Duroc	European domestic pig (EUD)	7.48	0.9834	F	135883530	131368917	0.9668
SAMC1223650	PRJCA016012	Duroc	European domestic pig (EUD)	11.41	0.9917	M	201316895	196222061	0.9747
SAMC1223651	PRJCA016012	Duroc	European domestic pig (EUD)	10.78	0.9907	M	189259110	185115336	0.9781
SAMC1223652	PRJCA016012	Duroc	European domestic pig (EUD)	9.24	0.9896	M	161733372	158667811	0.981
SAMC1223653	PRJCA016012	Duroc	European domestic pig (EUD)	10.2	0.9903	M	179455662	175128920	0.9759
SAMC1223654	PRJCA016012	Duroc	European domestic pig (EUD)	8.8	0.9882	M	157110875	151123476	0.9619
SAMC1223655	PRJCA016012	Duroc	European domestic pig (EUD)	8.18	0.9861	F	146708741	142048751	0.9682
SAMC1223656	PRJCA016012	Duroc	European domestic pig (EUD)	8.93	0.9881	M	156487317	153329021	0.9798
SAMC1223657	PRJCA016012	Duroc	European domestic pig (EUD)	8.31	0.9859	M	149918446	143435208	0.9568
SAMC1223658	PRJCA016012	Duroc	European domestic pig (EUD)	9.11	0.9884	M	159904536	156242947	0.9771
SAMC1223659	PRJCA016012	Duroc	European domestic pig (EUD)	10.52	0.9907	M	188457760	180953726	0.9602
SAMC1223660	PRJCA016012	Duroc	European domestic pig (EUD)	10.75	0.9909	M	189094780	184484925	0.9756
SAMC1223661	PRJCA016012	Duroc	European domestic pig (EUD)	8.34	0.9869	M	147273147	143046770	0.9713
SAMC1223662	PRJCA016012	Duroc	European domestic pig (EUD)	9.24	0.9873	F	163522517	158802752	0.9711
SAMC1223663	PRJCA016012	Duroc	European domestic pig (EUD)	11.63	0.9883	F	204098002	199625944	0.9781
SAMC1223664	PRJCA016012	Duroc	European domestic pig (EUD)	10.03	0.9873	F	178017407	172620432	0.9697
SAMC1223665	PRJCA016012	Duroc	European domestic pig (EUD)	10.27	0.9873	F	182724700	177063303	0.969
SAMC1223666	PRJCA016012	Duroc	European domestic pig (EUD)	8.14	0.984	F	145196018	140165158	0.9654
SAMC1223667	PRJCA016012	Duroc	European domestic pig (EUD)	7.82	0.9843	F	137210004	134460262	0.98
SAMC1223668	PRJCA016012	Duroc	European domestic pig (EUD)	9.61	0.9867	F	169319197	165088206	0.975
SAMC1223669	PRJCA016012	Duroc	European domestic pig (EUD)	9.28	0.9866	F	163031320	159507771	0.9784
SAMC1223670	PRJCA016012	Duroc	European domestic pig (EUD)	10.02	0.9875	F	175874239	172037291	0.9782
SAMC1223671	PRJCA016012	Duroc	European domestic pig (EUD)	9.24	0.9868	F	163119321	158821066	0.9736
SAMC1223672	PRJCA016012	Duroc	European domestic pig (EUD)	9.49	0.9872	F	167023232	163120454	0.9766
SAMC1223673	PRJCA016012	Duroc	European domestic pig (EUD)	9.26	0.9866	F	163279084	159135518	0.9746
SAMC1223674	PRJCA016012	Duroc	European domestic pig (EUD)	9.01	0.9862	F	158586035	154745828	0.9758
SAMC1223675	PRJCA016012	Duroc	European domestic pig (EUD)	9.47	0.9869	F	165912634	162703237	0.9807
SAMC1223676	PRJCA016012	Duroc	European domestic pig (EUD)	9.25	0.9869	F	162293099	159347229	0.9818
SAMC1223677	PRJCA016012	Duroc	European domestic pig (EUD)	8.24	0.9863	F	147490841	143503109	0.973
SAMC1223678	PRJCA016012	Duroc	European domestic pig (EUD)	8.8	0.9846	F	156954264	151906587	0.9678
SAMC1223679	PRJCA016012	Duroc	European domestic pig (EUD)	8.2	0.9874	M	146016729	141586445	0.9697
SAMC1223680	PRJCA016012	Duroc	European domestic pig (EUD)	8.3	0.9855	F	146904882	142693526	0.9713
SAMC1192613	PRJCA016216	Duroc	European domestic pig (EUD)	7.11	0.9845	M	128640742	125488596	0.9755
SAMC1192609	PRJCA016216	Duroc	European domestic pig (EUD)	7.69	0.9882	M	141039611	136858385	0.9704
SAMC1192612	PRJCA016216	Duroc	European domestic pig (EUD)	7.89	0.9888	M	146753631	140128004	0.9549
SAMC1192608	PRJCA016216	Duroc	European domestic pig (EUD)	8.02	0.9888	M	149307151	142071891	0.9515
SAMC1192610	PRJCA016216	Duroc	European domestic pig (EUD)	7.92	0.9883	M	145856140	140985954	0.9666
SAMC1192611	PRJCA016216	Duroc	European domestic pig (EUD)	8	0.9883	M	149151954	143291699	0.9607
SAMN10525955	PRJNA507853	Duroc x (Landrace x Yorkshire)	European domestic pig (EUD)	37.43	0.9959	M	1015437929	988708673	0.9737
SAMN10525956	PRJNA507853	Duroc x (Landrace x Yorkshire)	European domestic pig (EUD)	35.27	0.9921	F	941606661	920043779	0.9771
SAMN10536184	PRJNA507853	Duroc x (Landrace x Yorkshire)	European domestic pig (EUD)	36.51	0.9958	M	978408492	954557920	0.9756
SAMN10536185	PRJNA507853	Duroc x (Landrace x Yorkshire)	European domestic pig (EUD)	35.07	0.9922	F	941516909	922748291	0.9801
SAMN10584384	PRJNA507853	Duroc x (Landrace x Yorkshire)	European domestic pig (EUD)	35.79	0.9959	M	968427103	940294227	0.9709
SAMN10584385	PRJNA507853	Duroc x (Landrace x Yorkshire)	European domestic pig (EUD)	36.59	0.9923	F	983099981	955238339	0.9717
SAMC1269464	PRJCA017284	Duroc×Diannanxiaoer	Asian domestic pig (ASD)	9.54	0.9689	M	181964700	178912340	0.9832
SAMC1269465	PRJCA017284	Duroc×Diannanxiaoer	Asian domestic pig (ASD)	10.65	0.9703	M	204263959	200627426	0.9822
SAMC1269466	PRJCA017284	Duroc×Diannanxiaoer	Asian domestic pig (ASD)	12.05	0.9708	M	231388442	227382750	0.9827
SAMC1269467	PRJCA017284	Duroc×Diannanxiaoer	Asian domestic pig (ASD)	11.18	0.9705	M	216480132	212139554	0.9799
SAMC1269468	PRJCA017284	Duroc×Diannanxiaoer	Asian domestic pig (ASD)	11.5	0.9687	F	221275016	217209874	0.9816
SAMC1269469	PRJCA017284	Duroc×Diannanxiaoer	Asian domestic pig (ASD)	9.01	0.9682	M	174541314	171355297	0.9817
SAMC1269470	PRJCA017284	Duroc×Diannanxiaoer	Asian domestic pig (ASD)	12.33	0.9707	M	237108404	233235951	0.9837
SAMC1269471	PRJCA017284	Duroc×Diannanxiaoer	Asian domestic pig (ASD)	8.71	0.967	F	167738158	164732409	0.9821
SAMC1269472	PRJCA017284	Duroc×Diannanxiaoer	Asian domestic pig (ASD)	11.87	0.9688	F	229261063	225161790	0.9821
SAMC1269473	PRJCA017284	Duroc×Diannanxiaoer	Asian domestic pig (ASD)	9.6	0.9688	M	183375828	180308524	0.9833
SAMC1269474	PRJCA017284	Duroc×Diannanxiaoer	Asian domestic pig (ASD)	11.09	0.9685	F	212572554	208621697	0.9814
SAMC1269475	PRJCA017284	Duroc×Diannanxiaoer	Asian domestic pig (ASD)	10.83	0.9684	F	207482571	203778692	0.9821
SAMC1269476	PRJCA017284	Duroc×Diannanxiaoer	Asian domestic pig (ASD)	9.87	0.9691	M	192712435	188004940	0.9756
SAMC1269477	PRJCA017284	Duroc×Diannanxiaoer	Asian domestic pig (ASD)	8.67	0.9667	F	167550090	164282993	0.9805
SAMC1269478	PRJCA017284	Duroc×Diannanxiaoer	Asian domestic pig (ASD)	9.07	0.9682	M	173707276	170652039	0.9824
SAMC1269479	PRJCA017284	Duroc×Diannanxiaoer	Asian domestic pig (ASD)	10.78	0.9698	M	207193382	203536905	0.9824
SAMC1269480	PRJCA017284	Duroc×Diannanxiaoer	Asian domestic pig (ASD)	9.07	0.9682	M	174224294	171188124	0.9826
SAMC1269481	PRJCA017284	Duroc×Diannanxiaoer	Asian domestic pig (ASD)	11.11	0.9706	M	214105944	210614134	0.9837
SAMC1269482	PRJCA017284	Duroc×Diannanxiaoer	Asian domestic pig (ASD)	11.94	0.9687	F	231216494	227068719	0.9821
SAMC1269483	PRJCA017284	Duroc×Diannanxiaoer	Asian domestic pig (ASD)	10.52	0.9702	M	205480977	201114854	0.9788
SAMC1269484	PRJCA017284	Duroc×Diannanxiaoer	Asian domestic pig (ASD)	12.08	0.9687	F	235431142	230665927	0.9798
SAMC1269485	PRJCA017284	Duroc×Diannanxiaoer	Asian domestic pig (ASD)	10.45	0.9698	M	201528883	198317538	0.9841
SAMC1269486	PRJCA017284	Duroc×Diannanxiaoer	Asian domestic pig (ASD)	9.78	0.9683	M	187764518	184971430	0.9851
SAMC1269487	PRJCA017284	Duroc×Diannanxiaoer	Asian domestic pig (ASD)	11.15	0.9676	F	215135201	211664590	0.9839
SAMC1269488	PRJCA017284	Duroc×Diannanxiaoer	Asian domestic pig (ASD)	8.77	0.9661	F	168858519	165958421	0.9828
SAMC1269489	PRJCA017284	Duroc×Diannanxiaoer	Asian domestic pig (ASD)	10.02	0.9697	M	194203517	190728723	0.9821
SAMC1269490	PRJCA017284	Duroc×Diannanxiaoer	Asian domestic pig (ASD)	8.57	0.9669	F	169674743	165829693	0.9773
SAMC1269491	PRJCA017284	Duroc×Diannanxiaoer	Asian domestic pig (ASD)	9.73	0.9697	M	191270210	187100529	0.9782
SAMC1269492	PRJCA017284	Duroc×Diannanxiaoer	Asian domestic pig (ASD)	11.27	0.9684	F	219474610	215190819	0.9805
SAMC1269493	PRJCA017284	Duroc×Diannanxiaoer	Asian domestic pig (ASD)	10.89	0.9706	M	212074753	207716362	0.9794
SAMC1269494	PRJCA017284	Duroc×Diannanxiaoer	Asian domestic pig (ASD)	14.08	0.9722	M	276192771	269954178	0.9774
SAMC1269495	PRJCA017284	Duroc×Diannanxiaoer	Asian domestic pig (ASD)	8.82	0.9672	F	171812903	168330015	0.9797
SAMC1269496	PRJCA017284	Duroc×Diannanxiaoer	Asian domestic pig (ASD)	10.59	0.9684	F	205553821	201263848	0.9791
SAMC1269497	PRJCA017284	Duroc×Diannanxiaoer	Asian domestic pig (ASD)	10.66	0.9702	M	205083476	201364737	0.9819
SAMN02298079	PRJNA213179	Erhualian	Asian domestic pig (ASD)	28.31	0.9875	F	712017497	707686108	0.9939
SAMN02298080	PRJNA213179	Erhualian	Asian domestic pig (ASD)	27.48	0.9878	F	690273882	686425872	0.9944
SAMN02298139	PRJNA213179	Erhualian	Asian domestic pig (ASD)	36.63	0.9903	F	920282698	915437394	0.9947
SAMN02298140	PRJNA213179	Erhualian	Asian domestic pig (ASD)	35.59	0.9898	F	894062165	889251808	0.9946
SAMN02298141	PRJNA213179	Erhualian	Asian domestic pig (ASD)	36.27	0.9903	F	921928947	906772671	0.9836
SAMN09930385	PRJNA488327	Erhualian	Asian domestic pig (ASD)	34.19	0.9903	F	916759256	898295630	0.9799
SAMN09930386	PRJNA488327	Erhualian	Asian domestic pig (ASD)	34.55	0.9902	F	924000466	905729630	0.9802
SAMN09930387	PRJNA488327	Erhualian	Asian domestic pig (ASD)	33.2	0.9899	F	890980265	872851558	0.9797
SAMN09930388	PRJNA488327	Erhualian	Asian domestic pig (ASD)	33.8	0.9903	F	918400263	889592108	0.9686
SAMN09930389	PRJNA488327	Erhualian	Asian domestic pig (ASD)	23.15	0.9886	F	515631178	497075128	0.964
SAMN09930390	PRJNA488327	Erhualian	Asian domestic pig (ASD)	23.36	0.9884	F	520096135	501600783	0.9644
SAMN09930391	PRJNA488327	Erhualian	Asian domestic pig (ASD)	22.57	0.9883	F	514433942	492983071	0.9583
SAMN09930392	PRJNA488327	Erhualian	Asian domestic pig (ASD)	23.07	0.9883	F	507860142	491860580	0.9685
SAMN09930393	PRJNA488327	Erhualian	Asian domestic pig (ASD)	23.24	0.9883	F	517043284	498889888	0.9649
SAMN09930394	PRJNA488327	Erhualian	Asian domestic pig (ASD)	23.1	0.9884	F	517394237	497628450	0.9618
SAMN09930395	PRJNA488327	Erhualian	Asian domestic pig (ASD)	23.02	0.9882	F	511187214	493990601	0.9664
SAMN09930396	PRJNA488327	Erhualian	Asian domestic pig (ASD)	21.08	0.9878	F	489601562	468002581	0.9559
SAMN09930397	PRJNA488327	Erhualian	Asian domestic pig (ASD)	23.02	0.9883	F	513920086	493879960	0.961
SAMN09930398	PRJNA488327	Erhualian	Asian domestic pig (ASD)	22.14	0.9881	F	507071711	486363312	0.9592
SAMN09930399	PRJNA488327	Erhualian	Asian domestic pig (ASD)	23.31	0.9885	F	522483738	501838894	0.9605
SAMN09930400	PRJNA488327	Erhualian	Asian domestic pig (ASD)	22.75	0.9886	F	514494856	494226008	0.9606
SAMN09930401	PRJNA488327	Erhualian	Asian domestic pig (ASD)	23.73	0.9885	F	529395902	509773539	0.9629
SAMN12122745	PRJNA550237	Erhualian	Asian domestic pig (ASD)	25.52	0.9876	F	701346222	675596404	0.9633
SAMN12122746	PRJNA550237	Erhualian	Asian domestic pig (ASD)	25.86	0.9879	F	686501703	672974407	0.9803
SAMN03396579	PRJNA320525	Feral	European wild pig (EUW)	12.77	0.9771	M	360305750	347779386	0.9652
SAMN03396580	PRJNA320525	Feral	European wild pig (EUW)	8.46	0.9512	F	248608456	233641970	0.9398
SAMEA3497876	PRJEB9922	France	European wild pig (EUW)	10.68	0.9847	M	301034627	293356899	0.9745
SAMC1191689	PRJCA016120	FuJian	Asian wild pig (ASW)	21.46	0.9886	F	449847843	439932351	0.978
SAMC1191690	PRJCA016120	FuJian	Asian wild pig (ASW)	37.05	0.99	F	639567202	632042204	0.9882
SAMC1223476	PRJCA016012	Gaoligongshan	Asian domestic pig (ASD)	15.48	0.9888	F	275483229	272081189	0.9877
SAMC1223427	PRJCA016012	Gaoligongshan	Asian domestic pig (ASD)	15.25	0.9883	F	271328533	267860330	0.9872
SAMC1223477	PRJCA016012	Gaoligongshan	Asian domestic pig (ASD)	16.01	0.9917	M	284754248	281503839	0.9886
SAMC1223478	PRJCA016012	Gaoligongshan	Asian domestic pig (ASD)	15.21	0.9923	M	270724058	267254085	0.9872
SAMC1223479	PRJCA016012	Gaoligongshan	Asian domestic pig (ASD)	15.63	0.9912	M	281414261	278067413	0.9881
SAMC1223496	PRJCA016012	Gaoligongshan	Asian domestic pig (ASD)	15.48	0.9883	F	277359075	273596622	0.9864
SAMC1223480	PRJCA016012	Gaoligongshan	Asian domestic pig (ASD)	15.01	0.9885	F	272198414	269174462	0.9889
SAMC1223481	PRJCA016012	Gaoligongshan	Asian domestic pig (ASD)	14.62	0.9904	M	261369215	258404233	0.9887
SAMC1223497	PRJCA016012	Gaoligongshan	Asian domestic pig (ASD)	16.72	0.9913	M	299519418	295956405	0.9881
SAMC1223482	PRJCA016012	Gaoligongshan	Asian domestic pig (ASD)	13.79	0.9878	F	253209368	250577931	0.9896
SAMC1223546	PRJCA016012	Guanzhuanghua	Asian domestic pig (ASD)	16.76	0.9869	F	292389804	289399355	0.9898
SAMC1223547	PRJCA016012	Guanzhuanghua	Asian domestic pig (ASD)	17.71	0.9869	F	309623338	306271975	0.9892
SAMC1223548	PRJCA016012	Guanzhuanghua	Asian domestic pig (ASD)	16.09	0.9902	M	291042484	288017679	0.9896
SAMC1223549	PRJCA016012	Guanzhuanghua	Asian domestic pig (ASD)	16.06	0.987	F	287569840	284131122	0.988
SAMC1223550	PRJCA016012	Guanzhuanghua	Asian domestic pig (ASD)	17.15	0.9866	F	305965956	302503877	0.9887
SAMC1223569	PRJCA016012	Guanzhuanghua	Asian domestic pig (ASD)	17.67	0.987	F	309056130	304782286	0.9862
SAMC1223508	PRJCA016012	Guanzhuanghua	Asian domestic pig (ASD)	18.44	0.9873	F	322529929	318344639	0.987
SAMC1223551	PRJCA016012	Guanzhuanghua	Asian domestic pig (ASD)	15.22	0.99	M	271813931	267960853	0.9858
SAMC1223552	PRJCA016012	Guanzhuanghua	Asian domestic pig (ASD)	15.19	0.9906	M	270997712	267738488	0.988
SAMC1223553	PRJCA016012	Guanzhuanghua	Asian domestic pig (ASD)	14.73	0.9853	F	260750247	257774940	0.9886
SAMC1223428	PRJCA016012	Guizhonghua	Asian domestic pig (ASD)	16.63	0.9879	F	293764590	291043710	0.9907
SAMC1223498	PRJCA016012	Guizhonghua	Asian domestic pig (ASD)	20.4	0.9885	F	358360065	354967903	0.9905
SAMC1223483	PRJCA016012	Guizhonghua	Asian domestic pig (ASD)	18.68	0.9916	M	326941985	324276842	0.9918
SAMC1223486	PRJCA016012	Guizhonghua	Asian domestic pig (ASD)	15.83	0.9917	M	277297862	274521361	0.99
SAMC1223484	PRJCA016012	Guizhonghua	Asian domestic pig (ASD)	17.3	0.9876	F	303008254	300399992	0.9914
SAMC1223485	PRJCA016012	Guizhonghua	Asian domestic pig (ASD)	16	0.9872	F	279078991	276650826	0.9913
SAMC1223429	PRJCA016012	Guizhonghua	Asian domestic pig (ASD)	18.5	0.9877	F	325007175	321965083	0.9906
SAMC1223487	PRJCA016012	Guizhonghua	Asian domestic pig (ASD)	15.31	0.9874	F	268444326	265564735	0.9893
SAMC1223499	PRJCA016012	Guizhonghua	Asian domestic pig (ASD)	17.1	0.9904	M	300882049	297849176	0.9899
SAMC1223488	PRJCA016012	Guizhonghua	Asian domestic pig (ASD)	16.62	0.9869	F	290502124	287806471	0.9907
SAMC1191695	PRJCA016120	HeiLongJiang	Asian wild pig (ASW)	34.9	0.9939	M	596070857	592350050	0.9938
SAMC1191697	PRJCA016120	HeNan	Asian wild pig (ASW)	11.35	0.9872	M	591695539	193773760	0.3275
SAMC1191698	PRJCA016120	HeNan	Asian wild pig (ASW)	28.86	0.9922	M	564577580	492550097	0.8724
SAMC1223516	PRJCA016012	Huai	Asian domestic pig (ASD)	16.97	0.9879	F	298394019	294945475	0.9884
SAMC1223515	PRJCA016012	Huai	Asian domestic pig (ASD)	14.67	0.9865	F	260894157	257520650	0.9871
SAMC1223512	PRJCA016012	Huai	Asian domestic pig (ASD)	19.97	0.9881	F	350998872	348123403	0.9918
SAMC1223513	PRJCA016012	Huai	Asian domestic pig (ASD)	16.17	0.9877	F	285449452	283123082	0.9919
SAMC1223500	PRJCA016012	Huai	Asian domestic pig (ASD)	16.8	0.9905	M	293860876	290497820	0.9886
SAMC1223514	PRJCA016012	Huai	Asian domestic pig (ASD)	15.1	0.9886	M	266660030	263026834	0.9864
SAMC1223562	PRJCA016012	Huai	Asian domestic pig (ASD)	17.07	0.9907	M	302089159	298508967	0.9881
SAMC1223511	PRJCA016012	Huai	Asian domestic pig (ASD)	14.81	0.9908	M	261862754	259497660	0.991
SAMC1223510	PRJCA016012	Huai	Asian domestic pig (ASD)	16.02	0.9897	M	280864127	276960565	0.9861
SAMC1223501	PRJCA016012	Huai	Asian domestic pig (ASD)	15.41	0.9887	M	274460211	270811711	0.9867
SAMC1191699	PRJCA016120	HuBei	Asian wild pig (ASW)	36.16	0.9898	F	636267343	632339066	0.9938
SAMC1191700	PRJCA016120	HuBei	Asian wild pig (ASW)	34.07	0.9898	F	599706291	596213033	0.9942
SAMC1191701	PRJCA016120	HuBei	Asian wild pig (ASW)	34.8	0.9901	F	634981631	631599539	0.9947
SAMC1191702	PRJCA016120	HuBei	Asian wild pig (ASW)	17.06	0.9839	M	349259698	347117304	0.9939
SAMC1192619	PRJCA016216	Hubeibai	Asian domestic pig (ASD)	6.95	0.9817	F	124173889	121086842	0.9751
SAMC1192617	PRJCA016216	Hubeibai	Asian domestic pig (ASD)	7.02	0.9809	M	125486682	122628180	0.9772
SAMC1192616	PRJCA016216	Hubeibai	Asian domestic pig (ASD)	6.88	0.9811	M	125570737	120976807	0.9634
SAMC1192621	PRJCA016216	Hubeibai	Asian domestic pig (ASD)	7.16	0.9814	F	128997550	125310323	0.9714
SAMC1192622	PRJCA016216	Hubeibai	Asian domestic pig (ASD)	7.15	0.9798	F	129994852	125894926	0.9685
SAMC1192614	PRJCA016216	Hubeibai	Asian domestic pig (ASD)	6.99	0.9823	M	125198648	121868695	0.9734
SAMC1192618	PRJCA016216	Hubeibai	Asian domestic pig (ASD)	7.42	0.9836	M	132775895	129358081	0.9743
SAMC1192615	PRJCA016216	Hubeibai	Asian domestic pig (ASD)	7	0.9816	M	126257940	122583664	0.9709
SAMC1192620	PRJCA016216	Hubeibai	Asian domestic pig (ASD)	7.29	0.9803	F	131048530	127951588	0.9764
SAMC1191703	PRJCA016120	HuNan	Asian wild pig (ASW)	33.46	0.9895	F	579558629	567382269	0.979
SAMC1191704	PRJCA016120	HuNan	Asian wild pig (ASW)	37.83	0.9894	F	645445470	640018576	0.9916
SAMC1191705	PRJCA016120	HuNan	Asian wild pig (ASW)	33.03	0.9944	M	580152777	562502650	0.9696
SAMC1191706	PRJCA016120	Hungary	European wild pig (EUW)	49.79	0.9943	M	838942050	835285077	0.9956
SAMC1191707	PRJCA016120	Hungary	European wild pig (EUW)	53.17	0.9939	M	906014546	898547390	0.9918
SAMC1191708	PRJCA016120	Hungary	European wild pig (EUW)	55.69	0.9944	M	948165185	942937063	0.9945
SAMC1191717	PRJCA016120	Inner Mongolia	Asian wild pig (ASW)	33.91	0.9932	M	577881596	574285474	0.9938
SAMC1191718	PRJCA016120	Inner Mongolia	Asian wild pig (ASW)	34.92	0.9912	F	634455441	629001357	0.9914
SAMC1191719	PRJCA016120	Inner Mongolia	Asian wild pig (ASW)	34.67	0.9943	M	614436073	610476656	0.9936
SAMEA3497878	PRJEB9922	Italy	European wild pig (EUW)	16.86	0.9833	F	460899297	440657252	0.9561
SAMEA3497879	PRJEB9922	Italy	European wild pig (EUW)	13.51	0.9868	M	337894708	336674857	0.9964
SAMEA3497886	PRJEB9922	Italy	European wild pig (EUW)	14.37	0.9898	F	361540948	359006423	0.993
SAMEA3497887	PRJEB9922	Italy	European wild pig (EUW)	13.81	0.9897	F	351122658	344843486	0.9821
SAMEA3497888	PRJEB9922	Italy	European wild pig (EUW)	12.51	0.9884	F	314593113	312864831	0.9945
SAMEA6245517	PRJEB35180	Japan	Asian wild pig (ASW)	9.83	0.9572	F	284299122	278394328	0.9792
SAMEA6245518	PRJEB35180	Japan	Asian wild pig (ASW)	10.61	0.99	M	300515159	291996667	0.9717
SAMEA3497823	PRJEB9922	Japan	Asian wild pig (ASW)	12.55	0.9807	F	385865706	373125116	0.967
SAMC1191709	PRJCA016120	JiangXi	Asian wild pig (ASW)	34.22	0.9933	M	584570485	580430088	0.9929
SAMC1191710	PRJCA016120	JiangXi	Asian wild pig (ASW)	33.65	0.9937	M	612987830	608798445	0.9932
SAMC1191711	PRJCA016120	JiangXi	Asian wild pig (ASW)	31.15	0.9934	M	563923993	560813618	0.9945
SAMC1192624	PRJCA016216	Jiaxinghei	Asian domestic pig (ASD)	10.85	0.9638	M	208897126	201744702	0.9658
SAMC1192630	PRJCA016216	Jiaxinghei	Asian domestic pig (ASD)	10.42	0.9867	M	194843732	188004410	0.9649
SAMC1192625	PRJCA016216	Jiaxinghei	Asian domestic pig (ASD)	11.28	0.9661	M	220820664	213594389	0.9673
SAMC1192627	PRJCA016216	Jiaxinghei	Asian domestic pig (ASD)	11.2	0.9639	M	216296554	208867568	0.9657
SAMC1192629	PRJCA016216	Jiaxinghei	Asian domestic pig (ASD)	10.32	0.9533	M	201284459	194000349	0.9638
SAMC1192623	PRJCA016216	Jiaxinghei	Asian domestic pig (ASD)	10.95	0.9582	M	216174687	207393659	0.9594
SAMC1192633	PRJCA016216	Jiaxinghei	Asian domestic pig (ASD)	11.16	0.9556	M	212376336	202892069	0.9553
SAMC1192634	PRJCA016216	Jiaxinghei	Asian domestic pig (ASD)	11.07	0.9671	M	210079022	201014525	0.9569
SAMC1192628	PRJCA016216	Jiaxinghei	Asian domestic pig (ASD)	10.8	0.9596	M	211933325	205700963	0.9706
SAMC1192626	PRJCA016216	Jiaxinghei	Asian domestic pig (ASD)	10.99	0.9571	M	213009501	205668490	0.9655
SAMC1192631	PRJCA016216	Jiaxinghei	Asian domestic pig (ASD)	11.15	0.9666	M	214825427	207872757	0.9676
SAMC1192632	PRJCA016216	Jiaxinghei	Asian domestic pig (ASD)	10.34	0.9595	M	198231094	192302789	0.9701
SAMC1192647	PRJCA016216	Jiaxinghei	Asian domestic pig (ASD)	5.85	0.8916	F	112156780	108140615	0.9642
SAMC1192660	PRJCA016216	Jiaxinghei	Asian domestic pig (ASD)	6.71	0.9173	F	126751881	123893919	0.9775
SAMC1192646	PRJCA016216	Jiaxinghei	Asian domestic pig (ASD)	5.99	0.8989	F	114956786	111916762	0.9736
SAMC1192645	PRJCA016216	Jiaxinghei	Asian domestic pig (ASD)	6.19	0.8967	F	124066195	117422953	0.9465
SAMC1192655	PRJCA016216	Jiaxinghei	Asian domestic pig (ASD)	6.23	0.9142	F	116732935	114028599	0.9768
SAMC1192659	PRJCA016216	Jiaxinghei	Asian domestic pig (ASD)	18.18	0.9842	F	351843860	342783369	0.9742
SAMC1192642	PRJCA016216	Jiaxinghei	Asian domestic pig (ASD)	9.9	0.9558	F	191653289	184202105	0.9611
SAMC1192638	PRJCA016216	Jiaxinghei	Asian domestic pig (ASD)	10.95	0.9729	F	217663890	210297725	0.9662
SAMC1192640	PRJCA016216	Jiaxinghei	Asian domestic pig (ASD)	5.99	0.8815	F	114224153	111013142	0.9719
SAMC1192662	PRJCA016216	Jiaxinghei	Asian domestic pig (ASD)	7.51	0.9456	F	139944643	136363020	0.9744
SAMC1192661	PRJCA016216	Jiaxinghei	Asian domestic pig (ASD)	6.14	0.9157	F	114805245	112289059	0.9781
SAMC1192641	PRJCA016216	Jiaxinghei	Asian domestic pig (ASD)	6.62	0.8991	F	131125099	127497207	0.9723
SAMC1192658	PRJCA016216	Jiaxinghei	Asian domestic pig (ASD)	6.01	0.902	F	111944141	109508604	0.9782
SAMC1192644	PRJCA016216	Jiaxinghei	Asian domestic pig (ASD)	5.94	0.9211	F	110259414	107292715	0.9731
SAMC1192663	PRJCA016216	Jiaxinghei	Asian domestic pig (ASD)	6.29	0.9323	F	116049645	113124396	0.9748
SAMC1192636	PRJCA016216	Jiaxinghei	Asian domestic pig (ASD)	6.06	0.8737	F	119140008	115596649	0.9703
SAMC1192650	PRJCA016216	Jiaxinghei	Asian domestic pig (ASD)	5.9	0.9082	F	111137172	108051388	0.9722
SAMC1192637	PRJCA016216	Jiaxinghei	Asian domestic pig (ASD)	6.37	0.8728	F	124507531	120436243	0.9673
SAMC1192635	PRJCA016216	Jiaxinghei	Asian domestic pig (ASD)	6.41	0.9284	F	127034726	123575703	0.9728
SAMC1192651	PRJCA016216	Jiaxinghei	Asian domestic pig (ASD)	6.13	0.9341	F	114069474	111194591	0.9748
SAMC1192643	PRJCA016216	Jiaxinghei	Asian domestic pig (ASD)	6.25	0.942	F	116446498	113494735	0.9747
SAMC1192657	PRJCA016216	Jiaxinghei	Asian domestic pig (ASD)	6.56	0.962	F	119439085	116917680	0.9789
SAMC1192652	PRJCA016216	Jiaxinghei	Asian domestic pig (ASD)	6.87	0.9632	F	126227695	122908023	0.9737
SAMC1192639	PRJCA016216	Jiaxinghei	Asian domestic pig (ASD)	6.82	0.9613	F	127845385	124902123	0.977
SAMC1192653	PRJCA016216	Jiaxinghei	Asian domestic pig (ASD)	6.93	0.975	F	126512260	123143425	0.9734
SAMC1192656	PRJCA016216	Jiaxinghei	Asian domestic pig (ASD)	7.85	0.9792	F	141975651	139158187	0.9802
SAMC1192654	PRJCA016216	Jiaxinghei	Asian domestic pig (ASD)	6.69	0.9711	F	121984104	119158935	0.9768
SAMC1192648	PRJCA016216	Jiaxinghei	Asian domestic pig (ASD)	9.39	0.9827	F	170144224	166976887	0.9814
SAMC1192649	PRJCA016216	Jiaxinghei	Asian domestic pig (ASD)	8.44	0.9805	F	153216349	150094333	0.9796
SAMC1191712	PRJCA016120	JiLin	Asian wild pig (ASW)	34.24	0.9882	M	585411638	580597985	0.9918
SAMC1191713	PRJCA016120	JiLin	Asian wild pig (ASW)	35.09	0.9931	M	597869024	594361684	0.9941
SAMN01894457	PRJNA186497	Jinhua	Asian domestic pig (ASD)	4.01	0.9374	F	105943879	103967701	0.9813
SAMN04440480	PRJNA309108	Jinhua	Asian domestic pig (ASD)	86.87	0.9925	F	2491338030	2430739986	0.9757
SAMN07503176_Jinhua-1	PRJNA398176	Jinhua	Asian domestic pig (ASD)	21.67	0.988	F	483860660	458653375	0.9479
SAMN07503176_Jinhua-2	PRJNA398176	Jinhua	Asian domestic pig (ASD)	21.72	0.9882	F	490440641	465306688	0.9488
SAMN07503176_Jinhua-3	PRJNA398176	Jinhua	Asian domestic pig (ASD)	22.73	0.9923	M	507246047	481021263	0.9483
SAMN07503176_Jinhua-4	PRJNA398176	Jinhua	Asian domestic pig (ASD)	22.97	0.9928	M	529806657	491905380	0.9285
SAMN07503176_Jinhua-5	PRJNA398176	Jinhua	Asian domestic pig (ASD)	24.43	0.9917	M	542062938	515288878	0.9506
SAMN07503176_Jinhua-6	PRJNA398176	Jinhua	Asian domestic pig (ASD)	26.32	0.9889	F	584591100	556462262	0.9519
SAMC1192664	PRJCA016216	Jinhua	Asian domestic pig (ASD)	7.68	0.9697	M	151586622	149737899	0.9878
SAMC1192666	PRJCA016216	Jinhua	Asian domestic pig (ASD)	8.75	0.9779	M	173414894	171486137	0.9889
SAMC1192667	PRJCA016216	Jinhua	Asian domestic pig (ASD)	8.9	0.9756	M	181844884	179813048	0.9888
SAMC1192670	PRJCA016216	Jinhua	Asian domestic pig (ASD)	7.04	0.9701	M	135744901	133926052	0.9866
SAMC1192672	PRJCA016216	Jinhua	Asian domestic pig (ASD)	8.19	0.9762	M	158989665	157119467	0.9882
SAMC1192665	PRJCA016216	Jinhua	Asian domestic pig (ASD)	6.91	0.9677	M	135325418	133546673	0.9869
SAMC1192675	PRJCA016216	Jinhua	Asian domestic pig (ASD)	7.53	0.9732	M	147751708	145782143	0.9867
SAMC1192668	PRJCA016216	Jinhua	Asian domestic pig (ASD)	8.34	0.9782	M	163441850	160979307	0.9849
SAMC1192671	PRJCA016216	Jinhua	Asian domestic pig (ASD)	8.04	0.9765	M	158595536	156543028	0.9871
SAMC1192669	PRJCA016216	Jinhua	Asian domestic pig (ASD)	6.92	0.9666	M	136038489	134273748	0.987
SAMC1192673	PRJCA016216	Jinhua	Asian domestic pig (ASD)	6.73	0.9637	M	132274762	130535541	0.9869
SAMC1192674	PRJCA016216	Jinhua	Asian domestic pig (ASD)	7.47	0.9666	M	150659853	149165237	0.9901
SAMC070519	PRJCA001440	Jinhua	Asian domestic pig (ASD)	3.78	0.9129	F	110524285	104201000	0.9428
SAMN03031171	PRJNA260763	Korea	Asian wild pig (ASW)	14.74	0.9835	M	424567190	406728574	0.958
SAMN03031172	PRJNA260763	Korea	Asian wild pig (ASW)	13.58	0.9867	M	405922326	384344424	0.9468
SAMN03031173	PRJNA260763	Korea	Asian wild pig (ASW)	13.96	0.9803	M	400640669	384682177	0.9602
SAMN03031174	PRJNA260763	Korea	Asian wild pig (ASW)	13.83	0.9838	F	398452824	381987705	0.9587
SAMN03031175	PRJNA260763	Korea	Asian wild pig (ASW)	13.31	0.9834	M	397900248	378913911	0.9523
SAMN03031176	PRJNA260763	Korea	Asian wild pig (ASW)	12.78	0.9845	F	382120097	364041065	0.9527
SAMN03031177	PRJNA260763	Korea	Asian wild pig (ASW)	13.92	0.9858	M	417624468	394487620	0.9446
SAMN03031178	PRJNA260763	Korea	Asian wild pig (ASW)	13.93	0.9897	M	412838900	395114311	0.9571
SAMN03031179	PRJNA260763	Korea	Asian wild pig (ASW)	13.86	0.9883	F	415091841	394954264	0.9515
SAMN03031180	PRJNA260763	Korea	Asian wild pig (ASW)	13.96	0.9852	M	410106300	392746509	0.9577
SAMC070512	PRJCA001440	Laiwu	Asian domestic pig (ASD)	1.99	0.5986	M	57151083	54363341	0.9512
SAMC070513	PRJCA001440	Laiwu	Asian domestic pig (ASD)	1.17	0.5493	M	31090085	29928805	0.9626
SAMC070514	PRJCA001440	Laiwu	Asian domestic pig (ASD)	1.78	0.6369	F	48469405	46383042	0.957
SAMC070515	PRJCA001440	Laiwu	Asian domestic pig (ASD)	1.5	0.5867	M	40187873	38524256	0.9586
SAMC070516	PRJCA001440	Laiwu	Asian domestic pig (ASD)	2.62	0.8263	F	88361787	82310172	0.9315
SAMN02298133	PRJNA213179	Laiwu	Asian domestic pig (ASD)	26.21	0.9909	M	658101195	654021966	0.9938
SAMN02298134	PRJNA213179	Laiwu	Asian domestic pig (ASD)	24.63	0.9908	M	618572738	615127666	0.9944
SAMN02298135	PRJNA213179	Laiwu	Asian domestic pig (ASD)	28.38	0.9911	M	712223242	708619099	0.9949
SAMN02298136	PRJNA213179	Laiwu	Asian domestic pig (ASD)	27.43	0.9912	M	689467503	685181020	0.9938
SAMN02298137	PRJNA213179	Laiwu	Asian domestic pig (ASD)	27.8	0.9917	M	701261612	695293060	0.9915
SAMN02298138	PRJNA213179	Laiwu	Asian domestic pig (ASD)	27.63	0.9919	M	696082550	690680935	0.9922
SAMC070521	PRJEB1683	Landrace	European domestic pig (EUD)	5.54	0.8013	F	148731151	147258952	0.9901
SAMC070522	PRJEB1683	Landrace	European domestic pig (EUD)	10.51	0.8135	F	278629043	276930159	0.9939
SAMC146520	PRJEB30282	Landrace	European domestic pig (EUD)	7.37	0.8126	M	191536539	188227874	0.9827
SAMC146521	PRJEB30282	Landrace	European domestic pig (EUD)	10.83	0.8208	M	281224416	276414765	0.9829
SAMC146522	PRJEB30282	Landrace	European domestic pig (EUD)	7.3	0.8132	M	189029321	185959392	0.9838
SAMC146524	PRJEB30282	Landrace	European domestic pig (EUD)	7.06	0.8015	M	182545242	179563677	0.9837
SAMC146527	PRJEB30282	Landrace	European domestic pig (EUD)	8.84	0.8164	M	229530129	225558204	0.9827
SAMC146528	PRJEB30282	Landrace	European domestic pig (EUD)	8.14	0.8159	M	211702335	207921065	0.9821
SAMC146523	PRJEB9922	Landrace	European domestic pig (EUD)	9.91	0.9779	F	278434237	268312166	0.9636
SAMC146525	PRJEB9922	Landrace	European domestic pig (EUD)	10.48	0.9848	M	306244553	299187449	0.977
SAMC146526	PRJEB9922	Landrace	European domestic pig (EUD)	8.4	0.9823	F	245707088	234621264	0.9549
SAMC146529	PRJEB9922	Landrace	European domestic pig (EUD)	10.67	0.9898	F	297271903	285251067	0.9596
SAMN03031146	PRJNA260763	Landrace	European domestic pig (EUD)	12.46	0.9769	F	344660498	338180149	0.9812
SAMN03031147	PRJNA260763	Landrace	European domestic pig (EUD)	12.76	0.9773	F	354489517	347840797	0.9812
SAMN03031148	PRJNA260763	Landrace	European domestic pig (EUD)	12.13	0.98	M	334701493	328835452	0.9825
SAMN03031149	PRJNA260763	Landrace	European domestic pig (EUD)	11.61	0.9783	M	322737621	315643953	0.978
SAMN03031150	PRJNA260763	Landrace	European domestic pig (EUD)	12.04	0.9805	F	341707930	335045594	0.9805
SAMN03031151	PRJNA260763	Landrace	European domestic pig (EUD)	11.57	0.9686	F	330221372	322339989	0.9761
SAMN03031152	PRJNA260763	Landrace	European domestic pig (EUD)	10.74	0.9574	M	307542617	298437588	0.9704
SAMN03031153	PRJNA260763	Landrace	European domestic pig (EUD)	10.54	0.973	M	310080178	299117334	0.9646
SAMN03031154	PRJNA260763	Landrace	European domestic pig (EUD)	11.57	0.9811	M	333584939	327042022	0.9804
SAMN03031155	PRJNA260763	Landrace	European domestic pig (EUD)	11.58	0.9856	M	325379969	317951867	0.9772
SAMN03031156	PRJNA260763	Landrace	European domestic pig (EUD)	11.62	0.9803	M	327065705	320114701	0.9787
SAMN03031157	PRJNA260763	Landrace	European domestic pig (EUD)	11.66	0.9771	F	324954516	318044570	0.9787
SAMN03031158	PRJNA260763	Landrace	European domestic pig (EUD)	12.02	0.9759	F	331441695	325120235	0.9809
SAMN03301673	PRJNA273907	Landrace	European domestic pig (EUD)	10.56	0.9688	F	305234057	296650377	0.9719
SAMN04440476	PRJNA309108	Landrace	European domestic pig (EUD)	72.74	0.9932	F	2120091447	2063559635	0.9733
SAMN05791648	PRJNA343658	Landrace	European domestic pig (EUD)	22.8	0.994	M	485786527	475123499	0.978
SAMN05791649	PRJNA343658	Landrace	European domestic pig (EUD)	21.94	0.994	M	473861382	463336689	0.9778
SAMN05791650	PRJNA343658	Landrace	European domestic pig (EUD)	23.21	0.9932	M	481800730	475982994	0.9879
SAMN05791651	PRJNA343658	Landrace	European domestic pig (EUD)	26.81	0.994	M	553885909	547306307	0.9881
SAMN05791652	PRJNA343658	Landrace	European domestic pig (EUD)	23.53	0.9943	M	499432660	488356357	0.9778
SAMN05791653	PRJNA343658	Landrace	European domestic pig (EUD)	40.3	0.9944	M	801157767	756343104	0.9441
SAMN05791655	PRJNA343658	Landrace	European domestic pig (EUD)	22.98	0.9932	M	484376836	463135445	0.9561
SAMN05791656	PRJNA343658	Landrace	European domestic pig (EUD)	17.49	0.9937	M	360823211	352865051	0.9779
SAMN05791657	PRJNA343658	Landrace	European domestic pig (EUD)	37.86	0.9948	M	788365792	757773844	0.9612
SAMN05791659	PRJNA343658	Landrace	European domestic pig (EUD)	24.34	0.994	M	534694295	515615427	0.9643
SAMN05791660	PRJNA343658	Landrace	European domestic pig (EUD)	27.09	0.9948	M	570599726	557188638	0.9765
SAMN05791662	PRJNA343658	Landrace	European domestic pig (EUD)	31.91	0.9948	M	998003586	960972788	0.9629
SAMN06289797	PRJNA369600	Landrace	European domestic pig (EUD)	11.16	0.84	F	300941244	291930612	0.9701
SAMN06289798	PRJNA369600	Landrace	European domestic pig (EUD)	11.21	0.8407	F	297656254	291217093	0.9784
SAMN06289799	PRJNA369600	Landrace	European domestic pig (EUD)	11.78	0.8426	F	317293577	309251237	0.9747
SAMN06289800	PRJNA369600	Landrace	European domestic pig (EUD)	10.67	0.843	F	281505127	276469701	0.9821
SAMN06289801	PRJNA369600	Landrace	European domestic pig (EUD)	11.62	0.8408	F	314100825	304131881	0.9683
SAMN06562968	PRJNA378496	Landrace	European domestic pig (EUD)	11.08	0.9824	F	298156558	292016541	0.9794
SAMN07344465	PRJNA393920	Landrace	European domestic pig (EUD)	5.81	0.9749	M	178100021	174283085	0.9786
SAMN09809987	PRJNA485589	Landrace	European domestic pig (EUD)	41.2	0.9939	M	907599429	880933050	0.9706
SAMN10509971	PRJNA507853	Landrace	European domestic pig (EUD)	40.43	0.9946	M	1074632725	1053449764	0.9803
SAMN14532191	PRJNA622908	Landrace	European domestic pig (EUD)	14.84	0.9932	M	255567800	252672387	0.9887
SAMN14532478	PRJNA622908	Landrace	European domestic pig (EUD)	14.1	0.9933	M	243732878	240337207	0.9861
SAMN14532769	PRJNA622908	Landrace	European domestic pig (EUD)	16.23	0.9897	F	281160550	276764934	0.9844
SAMN14532790	PRJNA622908	Landrace	European domestic pig (EUD)	14.48	0.9894	F	250542037	246624781	0.9844
SAMN14532792	PRJNA622908	Landrace	European domestic pig (EUD)	16.79	0.9933	M	291164246	286290419	0.9833
SAMC070522	PRJCA001440	Lantang	Asian domestic pig (ASD)	4.43	0.9513	M	125201333	120808571	0.9649
SAMC1223531	PRJCA016012	Lantang	Asian domestic pig (ASD)	15.3	0.9882	F	273087617	270101321	0.9891
SAMC1223505	PRJCA016012	Lantang	Asian domestic pig (ASD)	13.76	0.9904	M	247133468	243477890	0.9852
SAMC1223532	PRJCA016012	Lantang	Asian domestic pig (ASD)	15.46	0.9868	F	275593710	272384050	0.9884
SAMC1223506	PRJCA016012	Lantang	Asian domestic pig (ASD)	15.42	0.9877	F	274959810	271698365	0.9881
SAMC1223533	PRJCA016012	Lantang	Asian domestic pig (ASD)	16.53	0.988	F	297372224	293909974	0.9884
SAMC1223534	PRJCA016012	Lantang	Asian domestic pig (ASD)	15.37	0.9878	F	273878403	270922519	0.9892
SAMC1223567	PRJCA016012	Lantang	Asian domestic pig (ASD)	17.17	0.991	M	305326729	302171389	0.9897
SAMC1223535	PRJCA016012	Lantang	Asian domestic pig (ASD)	14.74	0.9912	M	262348625	259511035	0.9892
SAMC1223536	PRJCA016012	Lantang	Asian domestic pig (ASD)	16.05	0.9904	M	285104398	282046524	0.9893
SAMC1223537	PRJCA016012	Lantang	Asian domestic pig (ASD)	14.65	0.9878	F	260980935	258070770	0.9888
SAMC1223608	PRJCA016012	Liangguangxiaoerhua	Asian domestic pig (ASD)	13.21	0.9863	F	240019967	237907843	0.9912
SAMC1223609	PRJCA016012	Liangguangxiaoerhua	Asian domestic pig (ASD)	17.13	0.9876	F	309281093	307139599	0.9931
SAMC1223610	PRJCA016012	Liangguangxiaoerhua	Asian domestic pig (ASD)	18.56	0.9878	F	324326852	320742437	0.9889
SAMC1223611	PRJCA016012	Liangguangxiaoerhua	Asian domestic pig (ASD)	12.99	0.9869	F	234074741	232394763	0.9928
SAMC1223612	PRJCA016012	Liangguangxiaoerhua	Asian domestic pig (ASD)	14.9	0.9869	F	269253621	266988327	0.9916
SAMC1223613	PRJCA016012	Liangguangxiaoerhua	Asian domestic pig (ASD)	15.02	0.9877	F	269234610	267071967	0.992
SAMC1223575	PRJCA016012	Liangguangxiaoerhua	Asian domestic pig (ASD)	15.24	0.9874	F	274606823	272545570	0.9925
SAMC1223614	PRJCA016012	Liangguangxiaoerhua	Asian domestic pig (ASD)	13.68	0.9862	F	248716418	246948941	0.9929
SAMC1223628	PRJCA016012	Liangguangxiaoerhua	Asian domestic pig (ASD)	16.56	0.9874	F	297230094	294890642	0.9921
SAMC1223615	PRJCA016012	Liangguangxiaoerhua	Asian domestic pig (ASD)	11.49	0.9855	F	209245111	207507720	0.9917
SAMC1223526	PRJCA016012	Longlin	Asian domestic pig (ASD)	16.46	0.9886	F	293901486	291397390	0.9915
SAMC1223527	PRJCA016012	Longlin	Asian domestic pig (ASD)	14.55	0.9877	F	256585283	253597921	0.9884
SAMC1223564	PRJCA016012	Longlin	Asian domestic pig (ASD)	15.75	0.9886	F	276732010	273246040	0.9874
SAMC1223528	PRJCA016012	Longlin	Asian domestic pig (ASD)	15.93	0.9889	F	284950115	282921557	0.9929
SAMC1223565	PRJCA016012	Longlin	Asian domestic pig (ASD)	18.52	0.9891	F	321835322	319019932	0.9913
SAMC1223566	PRJCA016012	Longlin	Asian domestic pig (ASD)	16.09	0.9891	F	289012917	286576430	0.9916
SAMC1223529	PRJCA016012	Longlin	Asian domestic pig (ASD)	16.17	0.992	M	288794304	286476542	0.992
SAMC1223503	PRJCA016012	Longlin	Asian domestic pig (ASD)	18.49	0.9926	M	322406316	319211297	0.9901
SAMC1223504	PRJCA016012	Longlin	Asian domestic pig (ASD)	14.81	0.9895	F	265151798	263158178	0.9925
SAMC1223530	PRJCA016012	Longlin	Asian domestic pig (ASD)	16.41	0.9891	F	293920177	291634883	0.9922
SAMN02298087	PRJNA213179	Luchuan	Asian domestic pig (ASD)	24.42	0.983	F	613576779	611183879	0.9961
SAMN02298088	PRJNA213179	Luchuan	Asian domestic pig (ASD)	27.24	0.9889	F	686411106	681806525	0.9933
SAMN02298089	PRJNA213179	Luchuan	Asian domestic pig (ASD)	29.07	0.9893	F	731430653	727667230	0.9949
SAMN02298090	PRJNA213179	Luchuan	Asian domestic pig (ASD)	27.96	0.985	F	700837272	698050819	0.996
SAMN02298091	PRJNA213179	Luchuan	Asian domestic pig (ASD)	27.92	0.9876	F	701429232	697850388	0.9949
SAMN02298092	PRJNA213179	Luchuan	Asian domestic pig (ASD)	25.65	0.9888	F	644509693	641376673	0.9951
SAMC1223517	PRJCA016012	Luchuan	Asian domestic pig (ASD)	16.26	0.9877	F	292178320	289850985	0.992
SAMC1223518	PRJCA016012	Luchuan	Asian domestic pig (ASD)	14.29	0.9869	F	256686919	254511261	0.9915
SAMC1223519	PRJCA016012	Luchuan	Asian domestic pig (ASD)	14.64	0.9861	F	258006227	254785301	0.9875
SAMC1223520	PRJCA016012	Luchuan	Asian domestic pig (ASD)	17.81	0.9867	F	312322994	309283857	0.9903
SAMC1223502	PRJCA016012	Luchuan	Asian domestic pig (ASD)	15.47	0.9869	F	278275827	275873880	0.9914
SAMC1223521	PRJCA016012	Luchuan	Asian domestic pig (ASD)	15.51	0.9864	F	271537417	268614855	0.9892
SAMC1223522	PRJCA016012	Luchuan	Asian domestic pig (ASD)	14.5	0.987	F	262140494	259666321	0.9906
SAMC1223523	PRJCA016012	Luchuan	Asian domestic pig (ASD)	15.8	0.9865	F	275967201	273180575	0.9899
SAMC1223563	PRJCA016012	Luchuan	Asian domestic pig (ASD)	14.42	0.9864	F	260987484	258137435	0.9891
SAMC1223524	PRJCA016012	Luchuan	Asian domestic pig (ASD)	14.14	0.9865	F	253971668	251696658	0.991
SAMC1223525	PRJCA016012	Luchuan	Asian domestic pig (ASD)	14.19	0.9864	F	255078775	252665170	0.9905
SAMC1223554	PRJCA016012	Meihua	Asian domestic pig (ASD)	17.55	0.9884	F	311599205	308486674	0.99
SAMC1223555	PRJCA016012	Meihua	Asian domestic pig (ASD)	16.36	0.9885	F	288169725	286025272	0.9926
SAMC1223556	PRJCA016012	Meihua	Asian domestic pig (ASD)	15.82	0.9917	M	279896885	277834371	0.9926
SAMC1223509	PRJCA016012	Meihua	Asian domestic pig (ASD)	15.2	0.9913	M	268789589	266375015	0.991
SAMC1223557	PRJCA016012	Meihua	Asian domestic pig (ASD)	16.44	0.9884	F	290282271	288093220	0.9925
SAMC1223558	PRJCA016012	Meihua	Asian domestic pig (ASD)	16.2	0.9884	F	285739719	283563545	0.9924
SAMC1223559	PRJCA016012	Meihua	Asian domestic pig (ASD)	18.14	0.9875	F	316769563	313406084	0.9894
SAMC1223560	PRJCA016012	Meihua	Asian domestic pig (ASD)	16.32	0.9918	M	288681685	286224383	0.9915
SAMC1223561	PRJCA016012	Meihua	Asian domestic pig (ASD)	16.34	0.992	M	288712895	285828146	0.99
SAMC1223570	PRJCA016012	Meihua	Asian domestic pig (ASD)	17.24	0.9911	M	304216817	301681415	0.9917
SAMEA3497800	PRJEB9922	Meishan	Asian domestic pig (ASD)	10.95	0.9909	M	306147787	296923184	0.9699
SAMEA3497801	PRJEB9922	Meishan	Asian domestic pig (ASD)	11.83	0.9917	M	322460144	297858967	0.9237
SAMEA3497802	PRJEB9922	Meishan	Asian domestic pig (ASD)	10.75	0.9845	F	306952200	299323275	0.9751
SAMEA3497803	PRJEB9922	Meishan	Asian domestic pig (ASD)	10.57	0.9823	F	302265546	294883519	0.9756
SAMEA3497804	PRJEB9922	Meishan	Asian domestic pig (ASD)	8.43	0.9884	M	236579860	229568308	0.9704
SAMEA3497805	PRJEB9922	Meishan	Asian domestic pig (ASD)	9.45	0.99	M	267590977	257876546	0.9637
SAMEA3497806	PRJEB9922	Meishan	Asian domestic pig (ASD)	11.98	0.9913	M	325098448	301609945	0.9277
SAMEA3497807	PRJEB9922	Meishan	Asian domestic pig (ASD)	10.74	0.983	M	303432345	295491641	0.9738
SAMEA3497808	PRJEB9922	Meishan	Asian domestic pig (ASD)	10.07	0.9896	M	279253397	254209103	0.9103
SAMEA3497809	PRJEB9922	Meishan	Asian domestic pig (ASD)	15.03	0.9807	M	454677342	387794950	0.8529
SAMN04440481	PRJNA309108	Meishan	Asian domestic pig (ASD)	87.39	0.9929	F	2474068029	2422114682	0.979
SAMN06556517	PRJNA378496	Meishan	Asian domestic pig (ASD)	9.55	0.9834	F	245388042	242949801	0.9901
SAMN06560428	PRJNA378496	Meishan	Asian domestic pig (ASD)	9.08	0.9841	F	236802902	233431671	0.9858
SAMN06562578	PRJNA378496	Meishan	Asian domestic pig (ASD)	5.23	0.9592	F	135821424	134029047	0.9868
SAMN06562584	PRJNA378496	Meishan	Asian domestic pig (ASD)	11.17	0.9829	F	309982148	300459839	0.9693
SAMN06562589	PRJNA378496	Meishan	Asian domestic pig (ASD)	10.37	0.9845	F	269003108	265431864	0.9867
SAMN06562602	PRJNA378496	Meishan	Asian domestic pig (ASD)	11.91	0.9825	F	325758616	317358849	0.9742
SAMN06562956	PRJNA378496	Meishan	Asian domestic pig (ASD)	10.61	0.9857	F	275984210	272434117	0.9871
SAMN06562959	PRJNA378496	Meishan	Asian domestic pig (ASD)	6.25	0.9745	F	161521142	159450959	0.9872
SAMN06562971	PRJNA378496	Meishan	Asian domestic pig (ASD)	11.5	0.9846	F	302654898	296962785	0.9812
SAMN06562977	PRJNA378496	Meishan	Asian domestic pig (ASD)	10.25	0.9848	F	268192839	263730867	0.9834
SAMN06562978	PRJNA378496	Meishan	Asian domestic pig (ASD)	11.08	0.9858	F	286299852	282728695	0.9875
SAMN06562984	PRJNA378496	Meishan	Asian domestic pig (ASD)	11.26	0.9833	F	292437396	288655614	0.9871
SAMN06563284	PRJNA378496	Meishan	Asian domestic pig (ASD)	12.06	0.987	F	313333554	309541154	0.9879
SAMN06563369	PRJNA378496	Meishan	Asian domestic pig (ASD)	10.72	0.9861	F	279997446	275659879	0.9845
SAMN06563583	PRJNA378496	Meishan	Asian domestic pig (ASD)	12.58	0.9869	F	326234617	322463501	0.9884
SAMN06563661	PRJNA378496	Meishan	Asian domestic pig (ASD)	8.86	0.9831	F	229505070	226510692	0.987
SAMN06564163	PRJNA378496	Meishan	Asian domestic pig (ASD)	10.33	0.9853	F	266544632	263727430	0.9894
SAMN06579151	PRJNA378496	Meishan	Asian domestic pig (ASD)	9.73	0.9842	F	249890739	247402554	0.99
SAMN06579197	PRJNA378496	Meishan	Asian domestic pig (ASD)	4.85	0.9594	F	124471307	123208628	0.9899
SAMN06579317	PRJNA378496	Meishan	Asian domestic pig (ASD)	5.07	0.958	F	132547498	130187117	0.9822
SAMN06579320	PRJNA378496	Meishan	Asian domestic pig (ASD)	10.85	0.9829	F	282980624	278591665	0.9845
SAMN06603310	PRJNA378496	Meishan	Asian domestic pig (ASD)	9.9	0.9825	F	258755740	254229457	0.9825
SAMN06603321	PRJNA378496	Meishan	Asian domestic pig (ASD)	10.34	0.9854	F	267237593	263904895	0.9875
SAMN06603369	PRJNA378496	Meishan	Asian domestic pig (ASD)	11.38	0.984	F	299042293	293541837	0.9816
SAMN06603407	PRJNA378496	Meishan	Asian domestic pig (ASD)	11.02	0.984	F	287380546	282935962	0.9845
SAMN06603524	PRJNA378496	Meishan	Asian domestic pig (ASD)	6.41	0.9699	F	167177386	164500718	0.984
SAMN06603626	PRJNA378496	Meishan	Asian domestic pig (ASD)	11.44	0.9847	F	299407676	294431000	0.9834
SAMN06603627	PRJNA378496	Meishan	Asian domestic pig (ASD)	5	0.9614	F	128143004	126949452	0.9907
SAMN06606917	PRJNA378496	Meishan	Asian domestic pig (ASD)	7.97	0.9821	F	205180538	203088962	0.9898
SAMN06607518	PRJNA378496	Meishan	Asian domestic pig (ASD)	10.57	0.9851	F	274362903	270539707	0.9861
SAMN06610205	PRJNA378496	Meishan	Asian domestic pig (ASD)	10.02	0.9844	F	257318176	254709857	0.9899
SAMN06610393	PRJNA378496	Meishan	Asian domestic pig (ASD)	12.35	0.9862	F	321982530	317235826	0.9853
SAMN07344467	PRJNA393920	Meishan	Asian domestic pig (ASD)	6.91	0.9761	M	213667328	208763347	0.977
SAMN02298121	PRJNA213179	Min	Asian domestic pig (ASD)	27.73	0.9909	M	696297537	691984511	0.9938
SAMN02298122	PRJNA213179	Min	Asian domestic pig (ASD)	24.14	0.9889	M	605288399	602415375	0.9953
SAMN02298123	PRJNA213179	Min	Asian domestic pig (ASD)	27.15	0.9895	M	682220868	678873457	0.9951
SAMN02298124	PRJNA213179	Min	Asian domestic pig (ASD)	27.27	0.9929	M	684967267	680953926	0.9941
SAMN02298125	PRJNA213179	Min	Asian domestic pig (ASD)	26.31	0.9903	M	659691688	656449438	0.9951
SAMN02298126	PRJNA213179	Min	Asian domestic pig (ASD)	26.73	0.9866	F	670427545	667305848	0.9953
SAMN04366603	PRJNA305081	Min	Asian domestic pig (ASD)	11.74	0.9868	F	307069058	303847632	0.9895
SAMN04366604	PRJNA305081	Min	Asian domestic pig (ASD)	10.49	0.988	M	277617197	269628580	0.9712
SAMN04366605	PRJNA305081	Min	Asian domestic pig (ASD)	8.96	0.9808	F	258507955	230593258	0.892
SAMN04366606	PRJNA305081	Min	Asian domestic pig (ASD)	12.11	0.9881	F	340734818	316211761	0.928
SAMN04366607	PRJNA305081	Min	Asian domestic pig (ASD)	12.72	0.9883	F	333816502	327312739	0.9805
SAMN04366608	PRJNA305081	Min	Asian domestic pig (ASD)	12.62	0.9881	F	330963246	325158273	0.9825
SAMN04366610	PRJNA305081	Min	Asian domestic pig (ASD)	11.78	0.9911	M	310047440	304724529	0.9828
SAMN04366612	PRJNA305081	Min	Asian domestic pig (ASD)	10.72	0.989	M	294009852	277649809	0.9444
SAMN16550665	PRJNA671763	Min	Asian domestic pig (ASD)	18.38	0.9938	M	337982979	330703499	0.9785
SAMN16550667	PRJNA671763	Min	Asian domestic pig (ASD)	17.15	0.9899	F	315506841	308332506	0.9773
SAMC1223507	PRJCA016012	Minbeihua	Asian domestic pig (ASD)	14.12	0.987	F	253441659	248024379	0.9786
SAMC1223538	PRJCA016012	Minbeihua	Asian domestic pig (ASD)	12.19	0.9866	F	218543899	215435938	0.9858
SAMC1223539	PRJCA016012	Minbeihua	Asian domestic pig (ASD)	15.59	0.9878	F	279177381	275497014	0.9868
SAMC1223568	PRJCA016012	Minbeihua	Asian domestic pig (ASD)	15.97	0.9885	F	286126746	282548719	0.9875
SAMC1223540	PRJCA016012	Minbeihua	Asian domestic pig (ASD)	14.57	0.9868	F	262085262	258417135	0.986
SAMC1223541	PRJCA016012	Minbeihua	Asian domestic pig (ASD)	14.45	0.9872	F	259407678	255937848	0.9866
SAMC1223542	PRJCA016012	Minbeihua	Asian domestic pig (ASD)	16.11	0.9879	F	287189746	283689531	0.9878
SAMC1223543	PRJCA016012	Minbeihua	Asian domestic pig (ASD)	14.54	0.9873	F	261141503	258711432	0.9907
SAMC1223544	PRJCA016012	Minbeihua	Asian domestic pig (ASD)	15.78	0.9902	M	276860742	273059987	0.9863
SAMC1223545	PRJCA016012	Minbeihua	Asian domestic pig (ASD)	14.23	0.9909	M	249091395	246747690	0.9906
SAMEA3497820	PRJEB9922	NChina	Asian wild pig (ASW)	6.68	0.9245	M	209462263	199016901	0.9501
SAMEA3497821	PRJEB9922	NChina	Asian wild pig (ASW)	11.44	0.986	M	355169562	341887913	0.9626
SAMEA3497822	PRJEB9922	NChina	Asian wild pig (ASW)	14.7	0.9936	M	385128294	373806214	0.9706
SAMN02298081	PRJNA213179	NChina	Asian wild pig (ASW)	26.41	0.9887	F	663830127	659587276	0.9936
SAMN02298082	PRJNA213179	NChina	Asian wild pig (ASW)	29.04	0.9923	M	729522909	725015470	0.9938
SAMEA3497884	PRJEB9922	Near_East	European wild pig (EUW)	13.18	0.992	M	331120854	329152066	0.9941
SAMEA3497885	PRJEB9922	Near_East	European wild pig (EUW)	11.23	0.9891	F	318573764	306636586	0.9625
SAMEA3497889	PRJEB9922	Near_East	European wild pig (EUW)	11.87	0.989	F	299488216	296550313	0.9902
SAMN04366613	PRJNA305081	NEChina	Asian wild pig (ASW)	13.36	0.9861	M	351650906	341366705	0.9708
SAMN04366614	PRJNA305081	NEChina	Asian wild pig (ASW)	14.91	0.9911	M	394241504	386304867	0.9799
SAMN04366615	PRJNA305081	NEChina	Asian wild pig (ASW)	15.46	0.9876	F	407060367	402159653	0.988
SAMN01894448	PRJNA186497	Neijiang	Asian domestic pig (ASD)	6.32	0.9534	F	171515519	166217650	0.9691
SAMN01894452	PRJNA186497	Neijiang	Asian domestic pig (ASD)	4.44	0.9369	F	113557930	112623882	0.9918
SAMN07503176_Neijiang-1	PRJNA398176	Neijiang	Asian domestic pig (ASD)	24.29	0.9928	M	544888177	516323918	0.9476
SAMN07503176_Neijiang-2	PRJNA398176	Neijiang	Asian domestic pig (ASD)	24.39	0.9925	M	542824020	516266539	0.9511
SAMN07503176_Neijiang-3	PRJNA398176	Neijiang	Asian domestic pig (ASD)	24.52	0.9897	F	548245289	521050494	0.9504
SAMN07503176_Neijiang-4	PRJNA398176	Neijiang	Asian domestic pig (ASD)	22.27	0.9919	M	488392764	467274617	0.9568
SAMN07503176_Neijiang-5	PRJNA398176	Neijiang	Asian domestic pig (ASD)	22.59	0.9922	M	497364198	475045629	0.9551
SAMN07503176_Neijiang-6	PRJNA398176	Neijiang	Asian domestic pig (ASD)	23.47	0.9918	M	522418756	498663568	0.9545
SAMEA3497866	PRJEB9922	Netherlands	European wild pig (EUW)	10.29	0.9869	M	287371301	279971431	0.9742
SAMEA3497868	PRJEB9922	Netherlands	European wild pig (EUW)	12.81	0.9871	M	352981602	349563885	0.9903
SAMEA3497870	PRJEB9922	Netherlands	European wild pig (EUW)	7.07	0.966	F	214639914	203385294	0.9476
SAMEA3497871	PRJEB9922	Netherlands	European wild pig (EUW)	8.83	0.9807	F	250884376	243647183	0.9712
SAMEA3497873	PRJEB9922	Netherlands	European wild pig (EUW)	10.14	0.9874	F	319494007	272540253	0.853
SAMEA3497875	PRJEB9922	Netherlands	European wild pig (EUW)	13.54	0.9927	M	426115829	363900239	0.854
SAMEA3497864	PRJEB9922	Netherlands	European wild pig (EUW)	15.14	0.9893	F	416733975	380008970	0.9119
SAMEA3497865	PRJEB9922	Netherlands	European wild pig (EUW)	18.15	0.9902	F	497184106	455284590	0.9157
SAMEA3497867	PRJEB9922	Netherlands	European wild pig (EUW)	14.26	0.9879	M	357074363	355557993	0.9958
SAMEA3497869	PRJEB9922	Netherlands	European wild pig (EUW)	26.25	0.9946	M	729429651	665931530	0.9129
SAMEA3497872	PRJEB9922	Netherlands	European wild pig (EUW)	13.43	0.9888	F	364416186	336371243	0.923
SAMEA3497874	PRJEB9922	Netherlands	European wild pig (EUW)	19.88	0.9939	M	544727906	500205470	0.9183
SAMEA3376941	PRJEB9326	Pietrain	European domestic pig (EUD)	11.24	0.9778	M	338636650	326377354	0.9638
SAMEA3376942	PRJEB9326	Pietrain	European domestic pig (EUD)	10.9	0.9912	M	300655574	292289551	0.9722
SAMEA3376943	PRJEB9326	Pietrain	European domestic pig (EUD)	10.95	0.9909	M	300770017	293370998	0.9754
SAMEA3376944	PRJEB9326	Pietrain	European domestic pig (EUD)	10.8	0.9862	M	301271116	293363047	0.9738
SAMEA3497791	PRJEB9922	Pietrain	European domestic pig (EUD)	12.66	0.9768	M	350615272	347197671	0.9903
SAMEA3497860	PRJEB9922	Pietrain	European domestic pig (EUD)	7.51	0.9599	M	227172858	217923221	0.9593
SAMN04440477	PRJNA309108	Pietrain	European domestic pig (EUD)	75.94	0.993	F	2223155806	2162827206	0.9729
SAMN07344468	PRJNA393920	Pietrain	European domestic pig (EUD)	4.62	0.9598	M	152900292	146791531	0.96
SAMN12229111	PRJNA553106	Pietrain	European domestic pig (EUD)	23.69	0.9917	F	642881319	623683985	0.9701
SAMN12229112	PRJNA553106	Pietrain	European domestic pig (EUD)	21.06	0.991	F	559677548	547821714	0.9788
SAMN12229113	PRJNA553106	Pietrain	European domestic pig (EUD)	20.57	0.991	F	547219965	535481383	0.9785
SAMN12229114	PRJNA553106	Pietrain	European domestic pig (EUD)	23.07	0.9951	M	629374918	608731318	0.9672
SAMN12229115	PRJNA553106	Pietrain	European domestic pig (EUD)	23.4	0.9951	M	627582891	610627901	0.973
SAMN12229116	PRJNA553106	Pietrain	European domestic pig (EUD)	23.01	0.9952	M	617432529	601015916	0.9734
SAMN12229117	PRJNA553106	Pietrain	European domestic pig (EUD)	23.61	0.9951	M	625227818	611286630	0.9777
SAMN12229118	PRJNA553106	Pietrain	European domestic pig (EUD)	24.23	0.9951	M	643863655	628547757	0.9762
SAMN12229122	PRJNA553106	Pietrain	European domestic pig (EUD)	22.51	0.9916	F	622867256	601500312	0.9657
SAMN12229128	PRJNA553106	Pietrain	European domestic pig (EUD)	23.82	0.9916	F	644192956	626304672	0.9722
SAMN12229129	PRJNA553106	Pietrain	European domestic pig (EUD)	20.72	0.9914	F	553523881	539648327	0.9749
SAMN12229130	PRJNA553106	Pietrain	European domestic pig (EUD)	23.56	0.9949	M	623338185	610084460	0.9787
SAMN12229132	PRJNA553106	Pietrain	European domestic pig (EUD)	21.2	0.9915	F	567444380	554027935	0.9764
SAMN12229133	PRJNA553106	Pietrain	European domestic pig (EUD)	21.27	0.991	F	572931156	558377986	0.9746
SAMN12229134	PRJNA553106	Pietrain	European domestic pig (EUD)	21.74	0.9911	F	580980705	567356446	0.9765
SAMN12229137	PRJNA553106	Pietrain	European domestic pig (EUD)	0.87	0.5518	F	22974860	22478478	0.9784
SAMN12229138	PRJNA553106	Pietrain	European domestic pig (EUD)	0.88	0.5602	F	23195663	22724441	0.9797
SAMN12229141	PRJNA553106	Pietrain	European domestic pig (EUD)	1.9	0.8125	M	50111038	48948632	0.9768
SAMN12229144	PRJNA553106	Pietrain	European domestic pig (EUD)	0.84	0.5396	F	22012701	21537115	0.9784
SAMN12229148	PRJNA553106	Pietrain	European domestic pig (EUD)	0.93	0.5725	F	23999122	23640017	0.985
SAMN12229149	PRJNA553106	Pietrain	European domestic pig (EUD)	0.9	0.5645	F	23645681	23179425	0.9803
SAMN12229155	PRJNA553106	Pietrain	European domestic pig (EUD)	0.88	0.5596	F	23053534	22646553	0.9823
SAMN12229156	PRJNA553106	Pietrain	European domestic pig (EUD)	0.74	0.4983	F	19592817	19159011	0.9779
SAMN12229158	PRJNA553106	Pietrain	European domestic pig (EUD)	1.14	0.6478	F	29677359	29145963	0.9821
SAMN12229159	PRJNA553106	Pietrain	European domestic pig (EUD)	1	0.6024	F	26174657	25668653	0.9807
SAMN12229160	PRJNA553106	Pietrain	European domestic pig (EUD)	1.01	0.6062	F	26682630	26070220	0.977
SAMN12229162	PRJNA553106	Pietrain	European domestic pig (EUD)	0.91	0.5702	F	24264042	23692788	0.9765
SAMN12229163	PRJNA553106	Pietrain	European domestic pig (EUD)	0.95	0.5825	F	25088741	24541720	0.9782
SAMN12229164	PRJNA553106	Pietrain	European domestic pig (EUD)	0.94	0.5794	F	24921060	24342159	0.9768
SAMN12229168	PRJNA553106	Pietrain	European domestic pig (EUD)	0.79	0.5168	M	20695588	20324894	0.9821
SAMN12229179	PRJNA553106	Pietrain	European domestic pig (EUD)	0.69	0.4728	F	18148472	17785028	0.98
SAMN12229201	PRJNA553106	Pietrain	European domestic pig (EUD)	1.74	0.7958	F	45405751	44617783	0.9826
SAMN11405539	PRJNA588364	Pietrain	European domestic pig (EUD)	102.02	0.9958	M	1827521934	1793943294	0.9816
SAMN11405540	PRJNA588364	Pietrain	European domestic pig (EUD)	103.9	0.9958	M	1853937563	1825311127	0.9846
SAMN11405547	PRJNA588364	Pietrain	European domestic pig (EUD)	100.96	0.9955	M	1810955273	1778116963	0.9819
SAMC1223571	PRJCA016012	Putianhei	Asian domestic pig (ASD)	15.32	0.9884	F	269012903	265720714	0.9878
SAMC1223623	PRJCA016012	Putianhei	Asian domestic pig (ASD)	17.58	0.9883	F	307813202	304119212	0.988
SAMC1223577	PRJCA016012	Putianhei	Asian domestic pig (ASD)	17.34	0.9935	M	305860733	302527697	0.9891
SAMC1223578	PRJCA016012	Putianhei	Asian domestic pig (ASD)	18.62	0.9917	M	333572681	329545010	0.9879
SAMC1223579	PRJCA016012	Putianhei	Asian domestic pig (ASD)	16.78	0.9936	M	300961114	297826309	0.9896
SAMC1223580	PRJCA016012	Putianhei	Asian domestic pig (ASD)	15.29	0.9917	M	268296220	265380982	0.9891
SAMC1223581	PRJCA016012	Putianhei	Asian domestic pig (ASD)	15.06	0.9929	M	267596620	264631743	0.9889
SAMC1223582	PRJCA016012	Putianhei	Asian domestic pig (ASD)	16.19	0.991	M	284902614	281674506	0.9887
SAMC1223583	PRJCA016012	Putianhei	Asian domestic pig (ASD)	15.1	0.9915	M	267657487	264501371	0.9882
SAMC1223584	PRJCA016012	Putianhei	Asian domestic pig (ASD)	10.69	0.9903	M	191726088	189082203	0.9862
SAMC070506	PRJCA001440	Rongchang	Asian domestic pig (ASD)	2.59	0.8593	F	83136778	74067826	0.8909
SAMN02460622	PRJNA231897	Rongchang	Asian domestic pig (ASD)	5.81	0.9743	F	181822357	160690697	0.8838
SAMN02460623	PRJNA231897	Rongchang	Asian domestic pig (ASD)	8.26	0.9838	F	241555913	227883855	0.9434
SAMN02460625	PRJNA231897	Rongchang	Asian domestic pig (ASD)	8.14	0.9827	F	252049302	229455220	0.9104
SAMN02460626	PRJNA231897	Rongchang	Asian domestic pig (ASD)	8.96	0.9853	F	262242693	244527766	0.9324
SAMN02460627	PRJNA231897	Rongchang	Asian domestic pig (ASD)	7.71	0.9843	M	239198971	212285968	0.8875
SAMN03331745	PRJNA231897	Rongchang	Asian domestic pig (ASD)	6.91	0.983	M	205459193	188384382	0.9169
SAMN04440482	PRJNA309108	Rongchang	Asian domestic pig (ASD)	74.59	0.9925	F	2125640839	2071136934	0.9744
SAMN05162341	PRJNA322309	Rongchang	Asian domestic pig (ASD)	26.51	0.9896	F	721157833	699320529	0.9697
SAMN06115544	PRJNA322309	Rongchang	Asian domestic pig (ASD)	21.9	0.9879	F	398953060	392114258	0.9829
SAMN06115553	PRJNA322309	Rongchang	Asian domestic pig (ASD)	10.56	0.9856	F	283254596	276644956	0.9767
SAMN06115552	PRJNA322309	Rongchang	Asian domestic pig (ASD)	13.07	0.9905	M	347347559	339898320	0.9786
SAMN06560025	PRJNA378496	Rongchang	Asian domestic pig (ASD)	17.4	0.9876	F	487264992	473120358	0.971
SAMN06560051	PRJNA378496	Rongchang	Asian domestic pig (ASD)	21.75	0.9879	F	609965367	589096610	0.9658
SAMC1191720	PRJCA016120	Russia	European wild pig (EUW)	37.87	0.9907	F	644789715	640981997	0.9941
SAMC1191721	PRJCA016120	Russia	European wild pig (EUW)	44.08	0.9943	M	750412478	746260370	0.9945
SAMC1191722	PRJCA016120	Russia	European wild pig (EUW)	39.25	0.991	F	667958328	664236991	0.9944
SAMC1223589	PRJCA016012	Saba	Asian domestic pig (ASD)	17.56	0.9917	M	309760745	306361032	0.989
SAMC1223585	PRJCA016012	Saba	Asian domestic pig (ASD)	16.06	0.9914	M	284214302	280662532	0.9875
SAMC1223586	PRJCA016012	Saba	Asian domestic pig (ASD)	17.76	0.9907	M	311845445	308367108	0.9888
SAMC1223587	PRJCA016012	Saba	Asian domestic pig (ASD)	16.32	0.9907	F	285697999	283081159	0.9908
SAMC1223588	PRJCA016012	Saba	Asian domestic pig (ASD)	13.8	0.9929	M	243478151	241116335	0.9903
SAMC1223572	PRJCA016012	Saba	Asian domestic pig (ASD)	16.24	0.9911	M	287985382	284566270	0.9881
SAMC1223590	PRJCA016012	Saba	Asian domestic pig (ASD)	14.84	0.9882	F	261555340	258743900	0.9893
SAMC1223591	PRJCA016012	Saba	Asian domestic pig (ASD)	16.34	0.988	F	286485153	283059646	0.988
SAMC1223592	PRJCA016012	Saba	Asian domestic pig (ASD)	14.48	0.9877	F	255143258	252539528	0.9898
SAMC1223624	PRJCA016012	Saba	Asian domestic pig (ASD)	16.79	0.9937	M	295903460	292787643	0.9895
SAMEA3497815	PRJEB9922	SChina	Asian wild pig (ASW)	7.01	0.9546	M	221794152	210467011	0.9489
SAMEA3497816	PRJEB9922	SChina	Asian wild pig (ASW)	11.67	0.9843	F	346032926	335319542	0.969
SAMEA3497817	PRJEB9922	SChina	Asian wild pig (ASW)	5.75	0.9768	M	156120044	151221079	0.9686
SAMEA3497818	PRJEB9922	SChina	Asian wild pig (ASW)	34.63	0.9908	F	670690815	666341902	0.9935
SAMEA3497819	PRJEB9922	SChina	Asian wild pig (ASW)	14.62	0.9904	F	368586859	365914125	0.9927
SAMN02298083	PRJNA213179	SChina	Asian wild pig (ASW)	28.43	0.9885	F	715217576	711774019	0.9952
SAMN02298084	PRJNA213179	SChina	Asian wild pig (ASW)	22.28	0.9909	M	562536349	560149858	0.9958
SAMC1191723	PRJCA016120	ShaanXi	Asian wild pig (ASW)	23.62	0.9886	F	407559185	404111831	0.9915
SAMC1191724	PRJCA016120	ShaanXi	Asian wild pig (ASW)	32.15	0.9928	M	571403679	547549079	0.9583
SAMC1191725	PRJCA016120	ShaanXi	Asian wild pig (ASW)	17.62	0.9907	M	411863365	361799435	0.8784
SAMC1191726	PRJCA016120	ShaanXi	Asian wild pig (ASW)	40.06	0.9902	F	707796933	701747901	0.9915
SAMC1191727	PRJCA016120	SiChuan	Asian wild pig (ASW)	34.54	0.9936	M	608618738	604878380	0.9939
SAMC1191728	PRJCA016120	SiChuan	Asian wild pig (ASW)	31.11	0.9933	M	567560534	563703750	0.9932
SAMC1191729	PRJCA016120	SiChuan	Asian wild pig (ASW)	30.64	0.994	M	545110888	538784103	0.9884
SAMN02904855	PRJNA255085	Spain	European wild pig (EUW)	13.01	0.9935	M	366976947	347125086	0.9459
SAMN05362552	PRJNA320525	Spain	European wild pig (EUW)	13.12	0.993	M	353780374	344302524	0.9732
SAMN01894458	PRJNA186497	SWChina	Asian wild pig (ASW)	4.18	0.9406	F	119097375	112270378	0.9427
SAMN01894459	PRJNA186497	SWChina	Asian wild pig (ASW)	5.68	0.9685	F	162044829	156676308	0.9669
SAMN01894460	PRJNA186497	SWChina	Asian wild pig (ASW)	5.65	0.9662	F	161676960	156139842	0.9658
SAMEA1557403	PRJEB1683	Switzerland	European wild pig (EUW)	11.47	0.8112	F	302225469	302041911	0.9994
SAMEA5059492	PRJEB29465	Switzerland	European wild pig (EUW)	14.19	0.9924	M	268000283	259760859	0.9693
SAMEA3497877	PRJEB9922	Switzerland	European wild pig (EUW)	15.65	0.9865	M	422752778	418190267	0.9892
SAMN01894407	PRJNA186497	TBT_GanSu	Asian domestic pig (ASD)	5.65	0.9616	F	153990275	148840227	0.9666
SAMN01894408	PRJNA186497	TBT_GanSu	Asian domestic pig (ASD)	4.36	0.9294	F	119582027	115869289	0.969
SAMN01894409	PRJNA186497	TBT_GanSu	Asian domestic pig (ASD)	4.56	0.9299	F	127130896	121377645	0.9547
SAMN01894410	PRJNA186497	TBT_GanSu	Asian domestic pig (ASD)	4.81	0.9598	F	123918096	122596428	0.9893
SAMN02298111	PRJNA213179	TBT_GanSu	Asian domestic pig (ASD)	28.1	0.9878	F	706282678	703091713	0.9955
SAMN02298112	PRJNA213179	TBT_GanSu	Asian domestic pig (ASD)	25.01	0.9851	F	630450906	626761184	0.9941
SAMN02298113	PRJNA213179	TBT_GanSu	Asian domestic pig (ASD)	26.22	0.9881	M	660985832	657003683	0.994
SAMN02298114	PRJNA213179	TBT_GanSu	Asian domestic pig (ASD)	26.2	0.9857	F	658506187	655154823	0.9949
SAMN12122783	PRJNA550237	TBT_GanSu	Asian domestic pig (ASD)	25.3	0.9933	M	577708313	541109855	0.9366
SAMN12122784	PRJNA550237	TBT_GanSu	Asian domestic pig (ASD)	26.17	0.9932	M	594777675	559450024	0.9406
SAMN12122785	PRJNA550237	TBT_GanSu	Asian domestic pig (ASD)	22.69	0.992	M	513473398	482993868	0.9406
SAMN01894412	PRJNA186497	TBT_SiChuan	Asian domestic pig (ASD)	4.12	0.9364	F	113798725	110083356	0.9674
SAMN01894434	PRJNA186497	TBT_SiChuan	Asian domestic pig (ASD)	6.77	0.9706	F	185248344	180584770	0.9748
SAMN01894435	PRJNA186497	TBT_SiChuan	Asian domestic pig (ASD)	5.25	0.9553	F	144081554	140269491	0.9735
SAMN01894436	PRJNA186497	TBT_SiChuan	Asian domestic pig (ASD)	6.55	0.9591	F	184645730	179447034	0.9718
SAMN01894437	PRJNA186497	TBT_SiChuan	Asian domestic pig (ASD)	5.31	0.9463	F	150053700	144880167	0.9655
SAMN02298105	PRJNA213179	TBT_SiChuan	Asian domestic pig (ASD)	27.59	0.9873	F	692261498	689143430	0.9955
SAMN02298106	PRJNA213179	TBT_SiChuan	Asian domestic pig (ASD)	27.16	0.9878	F	682593900	678672295	0.9943
SAMN02298107	PRJNA213179	TBT_SiChuan	Asian domestic pig (ASD)	27.16	0.9913	M	682068739	678559099	0.9949
SAMN02298108	PRJNA213179	TBT_SiChuan	Asian domestic pig (ASD)	27.8	0.9914	M	698931830	695213884	0.9947
SAMN02298109	PRJNA213179	TBT_SiChuan	Asian domestic pig (ASD)	29.23	0.9917	M	734807621	730626997	0.9943
SAMN02298110	PRJNA213179	TBT_SiChuan	Asian domestic pig (ASD)	28.67	0.9901	M	719196711	715945045	0.9955
SAMN12122789	PRJNA550237	TBT_SiChuan	Asian domestic pig (ASD)	22.97	0.9922	M	512634873	487251958	0.9505
SAMN12122790	PRJNA550237	TBT_SiChuan	Asian domestic pig (ASD)	26.15	0.9929	M	576750090	551260119	0.9558
SAMN12122791	PRJNA550237	TBT_SiChuan	Asian domestic pig (ASD)	22.81	0.9919	M	507370832	482028933	0.9501
SAMN12122792	PRJNA550237	TBT_SiChuan	Asian domestic pig (ASD)	24.83	0.9929	M	561275890	529861965	0.944
SAMN12122793	PRJNA550237	TBT_SiChuan	Asian domestic pig (ASD)	22.69	0.9925	M	498900547	478046333	0.9582
SAMN12122794	PRJNA550237	TBT_SiChuan	Asian domestic pig (ASD)	22.92	0.9918	M	521037209	489719071	0.9399
SAMN01894361	PRJNA186497	TBT_YunNan	Asian domestic pig (ASD)	5.23	0.9693	F	141647841	138131431	0.9752
SAMN01894367	PRJNA186497	TBT_YunNan	Asian domestic pig (ASD)	5.93	0.9704	F	159978216	156298140	0.977
SAMN01894370	PRJNA186497	TBT_YunNan	Asian domestic pig (ASD)	6.58	0.9751	F	175628059	171794618	0.9782
SAMN02298099	PRJNA213179	TBT_YunNan	Asian domestic pig (ASD)	28.55	0.9933	M	722028731	713960072	0.9888
SAMN02298100	PRJNA213179	TBT_YunNan	Asian domestic pig (ASD)	29.31	0.9918	M	736087007	732570526	0.9952
SAMN02298101	PRJNA213179	TBT_YunNan	Asian domestic pig (ASD)	29	0.9931	M	729130672	724843155	0.9941
SAMN02298102	PRJNA213179	TBT_YunNan	Asian domestic pig (ASD)	27.95	0.9932	M	703538907	699861861	0.9948
SAMN02298103	PRJNA213179	TBT_YunNan	Asian domestic pig (ASD)	27.57	0.9934	M	693598160	689792778	0.9945
SAMN02298104	PRJNA213179	TBT_YunNan	Asian domestic pig (ASD)	23.31	0.9928	F	739393669	734051504	0.9928
SAMN12122801	PRJNA550237	TBT_YunNan	Asian domestic pig (ASD)	23.17	0.9925	M	510621960	488044336	0.9558
SAMN12122802	PRJNA550237	TBT_YunNan	Asian domestic pig (ASD)	26.1	0.9934	M	581341555	553212439	0.9516
SAMN12122803	PRJNA550237	TBT_YunNan	Asian domestic pig (ASD)	23.67	0.9929	M	523622720	499911721	0.9547
SAMN12122804	PRJNA550237	TBT_YunNan	Asian domestic pig (ASD)	22.41	0.9928	M	508029559	478154312	0.9412
SAMN12122805	PRJNA550237	TBT_YunNan	Asian domestic pig (ASD)	22.08	0.9929	M	497032949	469995891	0.9456
SAMN12122806	PRJNA550237	TBT_YunNan	Asian domestic pig (ASD)	22.1	0.9923	M	502075290	474268510	0.9446
SAMN01894346	PRJNA186497	Tibetan	Asian domestic pig (ASD)	4.5	0.9603	F	121117550	118462328	0.9781
SAMN01894369	PRJNA186497	Tibetan	Asian domestic pig (ASD)	4.51	0.9574	F	116945100	115484532	0.9875
SAMN01894461	PRJNA186497	Tibetan	Asian domestic pig (ASD)	65.79	0.9916	F	1918162867	1875450128	0.9777
SAMC070486	PRJCA001440	Tibetan	Asian domestic pig (ASD)	4.93	0.9376	F	139526290	137235716	0.9836
SAMC070487	PRJCA001440	Tibetan	Asian domestic pig (ASD)	2.94	0.7	F	91783743	87794001	0.9565
SAMC070488	PRJCA001440	Tibetan	Asian domestic pig (ASD)	6.72	0.9502	F	193838701	187448673	0.967
SAMC070489	PRJCA001440	Tibetan	Asian domestic pig (ASD)	1.89	0.5936	M	58279521	56265333	0.9654
SAMC070490	PRJCA001440	Tibetan	Asian domestic pig (ASD)	4.81	0.9188	M	147380274	141306107	0.9588
SAMC070491	PRJCA001440	Tibetan	Asian domestic pig (ASD)	4.2	0.9571	F	137689142	125770816	0.9134
SAMC070492	PRJCA001440	Tibetan	Asian domestic pig (ASD)	4.02	0.9456	M	131681089	120375244	0.9141
SAMC070493	PRJCA001440	Tibetan	Asian domestic pig (ASD)	3.22	0.9238	M	94124845	89300544	0.9487
SAMC070494	PRJCA001440	Tibetan	Asian domestic pig (ASD)	1.86	0.7928	M	62406396	56753671	0.9094
SAMC070495	PRJCA001440	Tibetan	Asian domestic pig (ASD)	2.38	0.8736	F	69734852	66567054	0.9546
SAMC070496	PRJCA001440	Tibetan	Asian domestic pig (ASD)	3.82	0.941	F	129617361	116967898	0.9024
SAMN02646525	PRJNA238851	Tongcheng	Asian domestic pig (ASD)	29.81	0.994	F	844979649	816219259	0.966
SAMN02646543	PRJNA238851	Tongcheng	Asian domestic pig (ASD)	8.39	0.9709	F	225111453	219608127	0.9756
SAMN02646544	PRJNA238851	Tongcheng	Asian domestic pig (ASD)	6.51	0.9647	F	175103103	170627265	0.9744
SAMN02646545	PRJNA238851	Tongcheng	Asian domestic pig (ASD)	8.63	0.9806	F	243054003	236127928	0.9715
SAMN02646546	PRJNA238851	Tongcheng	Asian domestic pig (ASD)	5.82	0.9706	F	165456551	160003117	0.967
SAMN09951281	PRJNA488960	Tongcheng	Asian domestic pig (ASD)	11.12	0.9858	M	209887845	203272089	0.9685
SAMN09951282	PRJNA488960	Tongcheng	Asian domestic pig (ASD)	10.33	0.9841	M	197244156	187934780	0.9528
SAMN09951283	PRJNA488960	Tongcheng	Asian domestic pig (ASD)	11.12	0.9814	M	212647802	205382883	0.9658
SAMN09951284	PRJNA488960	Tongcheng	Asian domestic pig (ASD)	10.31	0.986	M	206510358	196660049	0.9523
SAMN09951285	PRJNA488960	Tongcheng	Asian domestic pig (ASD)	10.25	0.9614	M	191340778	186007336	0.9721
SAMN09951286	PRJNA488960	Tongcheng	Asian domestic pig (ASD)	9.92	0.9837	M	196924313	187125095	0.9502
SAMC1191730	PRJCA016120	Tongcheng	Asian domestic pig (ASD)	33.71	0.9933	M	577672049	573019350	0.9919
SAMC1191731	PRJCA016120	Tongcheng	Asian domestic pig (ASD)	34.09	0.9893	F	588668326	578808781	0.9833
SAMC1191732	PRJCA016120	Tongcheng	Asian domestic pig (ASD)	34.4	0.9896	F	586083833	582531259	0.9939
SAMC1191733	PRJCA016120	Tongcheng	Asian domestic pig (ASD)	37.94	0.9934	M	648169046	643748122	0.9932
SAMC1191734	PRJCA016120	Tongcheng	Asian domestic pig (ASD)	33.9	0.9894	F	577400566	573376760	0.993
SAMC1191735	PRJCA016120	Tongcheng	Asian domestic pig (ASD)	33.71	0.9898	F	576204578	571898865	0.9925
SAMC1223573	PRJCA016012	Tunchang	Asian domestic pig (ASD)	16	0.9884	F	299195842	290900373	0.9723
SAMC1223593	PRJCA016012	Tunchang	Asian domestic pig (ASD)	16.87	0.9887	F	310941878	301865612	0.9708
SAMC1223625	PRJCA016012	Tunchang	Asian domestic pig (ASD)	17.61	0.9893	F	326514050	317486747	0.9724
SAMC1223594	PRJCA016012	Tunchang	Asian domestic pig (ASD)	15.68	0.9885	F	293983304	285045237	0.9696
SAMC1223595	PRJCA016012	Tunchang	Asian domestic pig (ASD)	15.66	0.9917	M	290998086	282759254	0.9717
SAMC1223596	PRJCA016012	Tunchang	Asian domestic pig (ASD)	16.07	0.9924	M	297639895	289723683	0.9734
SAMC1223597	PRJCA016012	Tunchang	Asian domestic pig (ASD)	18.35	0.9922	M	338236328	329967197	0.9756
SAMC1223598	PRJCA016012	Tunchang	Asian domestic pig (ASD)	17.46	0.9924	M	322098430	313692091	0.9739
SAMC1223599	PRJCA016012	Tunchang	Asian domestic pig (ASD)	18.13	0.9925	M	341719102	330457281	0.967
SAMC1223600	PRJCA016012	Tunchang	Asian domestic pig (ASD)	15.51	0.9915	M	275990152	272966080	0.989
SAMN11019701	PRJNA524263	Wannan Black	Asian domestic pig (ASD)	8.03	0.985	M	145619267	140615152	0.9656
SAMN11019702	PRJNA524263	Wannan Black	Asian domestic pig (ASD)	9.33	0.9841	F	168511713	165377736	0.9814
SAMN11019703	PRJNA524263	Wannan Black	Asian domestic pig (ASD)	9.96	0.9884	M	177430040	174901978	0.9858
SAMN11019704	PRJNA524263	Wannan Black	Asian domestic pig (ASD)	9.87	0.9829	M	178280043	173642288	0.974
SAMN11019705	PRJNA524263	Wannan Black	Asian domestic pig (ASD)	9.39	0.9874	M	168160174	164517153	0.9783
SAMN11019706	PRJNA524263	Wannan Black	Asian domestic pig (ASD)	9.24	0.9823	F	164270546	161884831	0.9855
SAMN11019707	PRJNA524263	Wannan Black	Asian domestic pig (ASD)	8.9	0.9845	F	160972890	157739250	0.9799
SAMN11019708	PRJNA524263	Wannan Black	Asian domestic pig (ASD)	7.44	0.9541	F	132729664	130595224	0.9839
SAMN11019709	PRJNA524263	Wannan Black	Asian domestic pig (ASD)	9.59	0.9815	F	169966202	167869066	0.9877
SAMN11019710	PRJNA524263	Wannan Black	Asian domestic pig (ASD)	8.04	0.9607	M	142853396	140725732	0.9851
SAMN11019711	PRJNA524263	Wannan Black	Asian domestic pig (ASD)	7.57	0.9551	F	134651616	132710102	0.9856
SAMN11019712	PRJNA524263	Wannan Black	Asian domestic pig (ASD)	11.3	0.9883	M	201168358	197696923	0.9827
SAMN11019713	PRJNA524263	Wannan Black	Asian domestic pig (ASD)	9.75	0.9849	F	175956670	172711902	0.9816
SAMN11019714	PRJNA524263	Wannan Black	Asian domestic pig (ASD)	7.1	0.948	F	125780013	124109636	0.9867
SAMN11019715	PRJNA524263	Wannan Black	Asian domestic pig (ASD)	11.27	0.9891	M	200560790	197501939	0.9847
SAMN11019716	PRJNA524263	Wannan Black	Asian domestic pig (ASD)	9.75	0.9819	M	172997978	170694114	0.9867
SAMN11019717	PRJNA524263	Wannan Black	Asian domestic pig (ASD)	11.18	0.9895	M	201489882	197847422	0.9819
SAMN11019718	PRJNA524263	Wannan Black	Asian domestic pig (ASD)	8.54	0.9772	F	151375336	149326602	0.9865
SAMN11019719	PRJNA524263	Wannan Black	Asian domestic pig (ASD)	9.86	0.9888	M	179519473	175601706	0.9782
SAMN11019720	PRJNA524263	Wannan Black	Asian domestic pig (ASD)	10.37	0.986	F	185787997	182006372	0.9796
SAMN02953814	PRJNA144099	Wuzhishan	Asian domestic pig (ASD)	63.24	0.9937	M	1789380761	1727741191	0.9656
SAMN02298073	PRJNA213179	Wuzhishan	Asian domestic pig (ASD)	27.85	0.9868	F	699116692	695827871	0.9953
SAMN02298074	PRJNA213179	Wuzhishan	Asian domestic pig (ASD)	27.07	0.9924	M	680480314	676651653	0.9944
SAMN02298075	PRJNA213179	Wuzhishan	Asian domestic pig (ASD)	26.49	0.9923	M	665610272	662064595	0.9947
SAMN02298076	PRJNA213179	Wuzhishan	Asian domestic pig (ASD)	26.55	0.9879	F	667495757	664244320	0.9951
SAMN02298077	PRJNA213179	Wuzhishan	Asian domestic pig (ASD)	27.23	0.9875	F	684396106	681326969	0.9955
SAMN02298078	PRJNA213179	Wuzhishan	Asian domestic pig (ASD)	26.79	0.9887	F	673946266	670123893	0.9943
SAMN08689107	PRJNA438040	Wuzhishan	Asian domestic pig (ASD)	14.36	0.9898	M	275942935	264722180	0.9593
SAMC1223626	PRJCA016012	Wuzhishan	Asian domestic pig (ASD)	17.71	0.9879	F	308904548	305610396	0.9893
SAMC1223601	PRJCA016012	Wuzhishan	Asian domestic pig (ASD)	15.11	0.9919	M	283822826	275234215	0.9697
SAMC1223574	PRJCA016012	Wuzhishan	Asian domestic pig (ASD)	15.53	0.9906	M	273667492	270611327	0.9888
SAMC1223602	PRJCA016012	Wuzhishan	Asian domestic pig (ASD)	15.85	0.9912	M	281835235	274944910	0.9756
SAMC1223627	PRJCA016012	Wuzhishan	Asian domestic pig (ASD)	16.17	0.9913	M	284288203	281210635	0.9892
SAMC1223603	PRJCA016012	Wuzhishan	Asian domestic pig (ASD)	16.23	0.9911	M	285490872	282490710	0.9895
SAMC1223604	PRJCA016012	Wuzhishan	Asian domestic pig (ASD)	18.42	0.9924	M	344289500	334758778	0.9723
SAMC1223605	PRJCA016012	Wuzhishan	Asian domestic pig (ASD)	16.23	0.9896	M	285549396	282256867	0.9885
SAMC1223606	PRJCA016012	Wuzhishan	Asian domestic pig (ASD)	17.84	0.9887	F	312222872	308985053	0.9896
SAMC1223607	PRJCA016012	Wuzhishan	Asian domestic pig (ASD)	16.29	0.9923	M	305057776	295760721	0.9695
SAMC070497	PRJCA001440	Xiang	Asian domestic pig (ASD)	6.28	0.9575	F	201749308	193543185	0.9593
SAMC070498	PRJCA001440	Xiang	Asian domestic pig (ASD)	6.99	0.9591	F	215123528	205787572	0.9566
SAMC070499	PRJCA001440	Xiang	Asian domestic pig (ASD)	6.93	0.9205	F	202871210	195092553	0.9617
SAMC070500	PRJCA001440	Xiang	Asian domestic pig (ASD)	5.52	0.9249	F	193237456	175077967	0.906
SAMC070501	PRJCA001440	Xiang	Asian domestic pig (ASD)	6.57	0.9326	F	191816295	184671143	0.9628
SAMC070502	PRJCA001440	Xiang	Asian domestic pig (ASD)	1.86	0.6999	M	53593725	50349841	0.9395
SAMC070503	PRJCA001440	Xiang	Asian domestic pig (ASD)	1.87	0.7143	M	51444029	49343653	0.9592
SAMC070504	PRJCA001440	Xiang	Asian domestic pig (ASD)	1.78	0.6894	M	48611237	46612239	0.9589
SAMC070505	PRJCA001440	Xiang	Asian domestic pig (ASD)	2.43	0.7714	M	89252500	79942823	0.8957
SAMEA3497812	PRJEB9922	Xiang	Asian domestic pig (ASD)	9.89	0.9797	F	257586265	254716444	0.9889
SAMEA3497813	PRJEB9922	Xiang	Asian domestic pig (ASD)	9.78	0.98	F	255601798	252658033	0.9885
SAMC1192695	PRJCA016216	Xiduhei	Asian domestic pig (ASD)	7.09	0.9823	F	126736744	123529784	0.9747
SAMC1192685	PRJCA016216	Xiduhei	Asian domestic pig (ASD)	7.14	0.9811	F	128175358	124517766	0.9715
SAMC1192686	PRJCA016216	Xiduhei	Asian domestic pig (ASD)	6.93	0.9809	F	124331225	120945481	0.9728
SAMC1192690	PRJCA016216	Xiduhei	Asian domestic pig (ASD)	7.31	0.981	F	130971801	127712371	0.9751
SAMC1192681	PRJCA016216	Xiduhei	Asian domestic pig (ASD)	7.17	0.9818	M	127888286	124915359	0.9768
SAMC1192689	PRJCA016216	Xiduhei	Asian domestic pig (ASD)	7.36	0.9813	F	131374739	128301315	0.9766
SAMC1192688	PRJCA016216	Xiduhei	Asian domestic pig (ASD)	7.12	0.9819	F	126976896	124032882	0.9768
SAMC1192692	PRJCA016216	Xiduhei	Asian domestic pig (ASD)	7.03	0.982	F	125978291	122522713	0.9726
SAMC1192682	PRJCA016216	Xiduhei	Asian domestic pig (ASD)	7	0.9814	M	125490175	122247128	0.9742
SAMC1192694	PRJCA016216	Xiduhei	Asian domestic pig (ASD)	7.36	0.9817	F	131566516	128380909	0.9758
SAMC1192684	PRJCA016216	Xiduhei	Asian domestic pig (ASD)	7.11	0.984	M	127104843	123785236	0.9739
SAMC1192691	PRJCA016216	Xiduhei	Asian domestic pig (ASD)	7.12	0.9802	F	127237433	124081686	0.9752
SAMC1192693	PRJCA016216	Xiduhei	Asian domestic pig (ASD)	7.2	0.9816	F	129333248	125770969	0.9725
SAMC1192683	PRJCA016216	Xiduhei	Asian domestic pig (ASD)	7.1	0.9804	M	127114205	123956362	0.9752
SAMC1192687	PRJCA016216	Xiduhei	Asian domestic pig (ASD)	7.2	0.9824	F	128664360	125478298	0.9752
SAMC1191740	PRJCA016120	XinJiang	European wild pig (EUW)	33.46	0.9953	M	579232067	572777160	0.9889
SAMC1191741	PRJCA016120	XinJiang	European wild pig (EUW)	34.65	0.9917	F	596087010	592355307	0.9937
SAMC1191743	PRJCA016120	XinJiang	European wild pig (EUW)	44.62	0.99	F	755038571	751389522	0.9952
SAMEA5772912	PRJEB30282	Yorkshire	European domestic pig (EUD)	9.46	0.8168	F	249453343	246511489	0.9882
SAMEA5772913	PRJEB30282	Yorkshire	European domestic pig (EUD)	4.69	0.7615	M	121845478	120701463	0.9906
SAMEA5772914	PRJEB30282	Yorkshire	European domestic pig (EUD)	6.78	0.792	F	174973440	172187518	0.9841
SAMEA5772915	PRJEB30282	Yorkshire	European domestic pig (EUD)	9.41	0.817	M	241871185	240190245	0.9931
SAMEA5772916	PRJEB30282	Yorkshire	European domestic pig (EUD)	9.19	0.8131	M	240347791	237032109	0.9862
SAMEA5772917	PRJEB30282	Yorkshire	European domestic pig (EUD)	8.41	0.8157	M	219335335	217860981	0.9933
SAMEA5772918	PRJEB30282	Yorkshire	European domestic pig (EUD)	7.29	0.7999	M	190257268	189052924	0.9937
SAMEA5772919	PRJEB30282	Yorkshire	European domestic pig (EUD)	9.91	0.8173	M	261576501	258342684	0.9876
SAMEA5772920	PRJEB30282	Yorkshire	European domestic pig (EUD)	9.13	0.8168	M	238786232	236839556	0.9918
SAMEA5772921	PRJEB30282	Yorkshire	European domestic pig (EUD)	10.05	0.8174	M	261266886	258780836	0.9905
SAMEA6141248	PRJEB35180	Yorkshire	European domestic pig (EUD)	25.18	0.994	M	707922836	679177930	0.9594
SAMEA6798259	PRJEB37956	Yorkshire	European domestic pig (EUD)	14.17	0.9929	M	320859959	304757762	0.9498
SAMEA6798260	PRJEB37956	Yorkshire	European domestic pig (EUD)	14.73	0.9933	M	329635194	314691969	0.9547
SAMEA6798261	PRJEB37956	Yorkshire	European domestic pig (EUD)	12.54	0.9922	M	281504381	268708137	0.9545
SAMEA6798262	PRJEB37956	Yorkshire	European domestic pig (EUD)	11.92	0.9923	M	268272636	255595116	0.9527
SAMEA6798263	PRJEB37956	Yorkshire	European domestic pig (EUD)	14.6	0.9933	M	328371861	312562416	0.9519
SAMEA7059263	PRJEB39374	Yorkshire	European domestic pig (EUD)	21.54	0.9934	M	378984416	372297062	0.9824
SAMEA7059264	PRJEB39374	Yorkshire	European domestic pig (EUD)	12.33	0.9921	M	216316993	212230998	0.9811
SAMEA7059265	PRJEB39374	Yorkshire	European domestic pig (EUD)	16.99	0.9931	M	299048865	293559096	0.9816
SAMEA7059266	PRJEB39374	Yorkshire	European domestic pig (EUD)	14.21	0.9927	M	248865095	244373296	0.982
SAMEA7059267	PRJEB39374	Yorkshire	European domestic pig (EUD)	15.22	0.9933	M	266244027	261891932	0.9837
SAMEA7059268	PRJEB39374	Yorkshire	European domestic pig (EUD)	11.57	0.992	M	202539989	198978327	0.9824
SAMEA7059269	PRJEB39374	Yorkshire	European domestic pig (EUD)	21.29	0.9936	M	412498858	400568896	0.9711
SAMEA7059270	PRJEB39374	Yorkshire	European domestic pig (EUD)	10.82	0.9918	M	190401530	186880240	0.9815
SAMEA7059271	PRJEB39374	Yorkshire	European domestic pig (EUD)	14.8	0.9928	M	259863319	255320726	0.9825
SAMEA7059272	PRJEB39374	Yorkshire	European domestic pig (EUD)	20.83	0.9933	M	368371619	360879992	0.9797
SAMEA7059273	PRJEB39374	Yorkshire	European domestic pig (EUD)	11.15	0.9921	M	196571629	192530392	0.9794
SAMEA7059274	PRJEB39374	Yorkshire	European domestic pig (EUD)	14.36	0.9925	M	250768873	246719043	0.9839
SAMEA7059275	PRJEB39374	Yorkshire	European domestic pig (EUD)	22.41	0.9938	M	434838005	421940478	0.9703
SAMEA7059276	PRJEB39374	Yorkshire	European domestic pig (EUD)	17.27	0.9936	M	303765745	298035339	0.9811
SAMEA7059277	PRJEB39374	Yorkshire	European domestic pig (EUD)	13.48	0.9923	M	235736507	231689460	0.9828
SAMEA7059278	PRJEB39374	Yorkshire	European domestic pig (EUD)	28.5	0.9941	M	500836503	491761264	0.9819
SAMEA7059279	PRJEB39374	Yorkshire	European domestic pig (EUD)	26.55	0.9938	M	465887335	457669855	0.9824
SAMEA7059280	PRJEB39374	Yorkshire	European domestic pig (EUD)	26.6	0.9936	M	468148503	459599304	0.9817
SAMEA7059281	PRJEB39374	Yorkshire	European domestic pig (EUD)	26.81	0.9939	M	469642807	461890576	0.9835
SAMEA7059282	PRJEB39374	Yorkshire	European domestic pig (EUD)	32.45	0.9946	M	570607444	560221013	0.9818
SAMEA7059283	PRJEB39374	Yorkshire	European domestic pig (EUD)	12.88	0.9923	M	225075913	221468872	0.984
SAMEA7059284	PRJEB39374	Yorkshire	European domestic pig (EUD)	29.75	0.9942	M	521015587	512077958	0.9828
SAMEA7059285	PRJEB39374	Yorkshire	European domestic pig (EUD)	44.38	0.9947	M	773003563	760563324	0.9839
SAMEA7059286	PRJEB39374	Yorkshire	European domestic pig (EUD)	11.21	0.9911	M	194960513	192025904	0.9849
SAMEA7059287	PRJEB39374	Yorkshire	European domestic pig (EUD)	14.12	0.9931	M	247800078	243149201	0.9812
SAMEA7059288	PRJEB39374	Yorkshire	European domestic pig (EUD)	24.55	0.9941	M	437261203	426532326	0.9755
SAMEA7059289	PRJEB39374	Yorkshire	European domestic pig (EUD)	34.28	0.9942	M	607819920	595241097	0.9793
SAMEA7059290	PRJEB39374	Yorkshire	European domestic pig (EUD)	31.47	0.9941	M	553355939	543375090	0.982
SAMEA7059291	PRJEB39374	Yorkshire	European domestic pig (EUD)	15.26	0.9932	M	268281800	263270702	0.9813
SAMEA7059292	PRJEB39374	Yorkshire	European domestic pig (EUD)	17.57	0.9936	M	308589865	302835482	0.9814
SAMEA7059293	PRJEB39374	Yorkshire	European domestic pig (EUD)	14.24	0.9929	M	249580857	245205854	0.9825
SAMEA7059294	PRJEB39374	Yorkshire	European domestic pig (EUD)	28.61	0.9938	M	513902301	497479329	0.968
SAMEA7059295	PRJEB39374	Yorkshire	European domestic pig (EUD)	26.95	0.9943	M	474385879	465720694	0.9817
SAMEA7059296	PRJEB39374	Yorkshire	European domestic pig (EUD)	29.34	0.9941	M	516396895	506651526	0.9811
SAMEA7059297	PRJEB39374	Yorkshire	European domestic pig (EUD)	17.37	0.9938	M	317595633	307886496	0.9694
SAMEA7059298	PRJEB39374	Yorkshire	European domestic pig (EUD)	16.13	0.9931	M	280888276	275147288	0.9796
SAMEA7059299	PRJEB39374	Yorkshire	European domestic pig (EUD)	20.83	0.9887	F	359035589	354162719	0.9864
SAMEA7059300	PRJEB39374	Yorkshire	European domestic pig (EUD)	13.5	0.9919	M	233468375	229844429	0.9845
SAMEA7059301	PRJEB39374	Yorkshire	European domestic pig (EUD)	29.69	0.9943	M	522548684	513048968	0.9818
SAMEA7059302	PRJEB39374	Yorkshire	European domestic pig (EUD)	32.33	0.9944	M	566892258	557378941	0.9832
SAMEA7059303	PRJEB39374	Yorkshire	European domestic pig (EUD)	28.65	0.994	M	506981881	497103229	0.9805
SAMEA7059304	PRJEB39374	Yorkshire	European domestic pig (EUD)	16.51	0.9929	M	287437975	283021106	0.9846
SAMEA7059305	PRJEB39374	Yorkshire	European domestic pig (EUD)	15.59	0.9931	M	273139993	268393317	0.9826
SAMEA7059306	PRJEB39374	Yorkshire	European domestic pig (EUD)	20.18	0.9935	M	354429553	347602152	0.9807
SAMEA7059307	PRJEB39374	Yorkshire	European domestic pig (EUD)	18.12	0.9928	M	317433983	311979586	0.9828
SAMEA7059308	PRJEB39374	Yorkshire	European domestic pig (EUD)	18.9	0.9938	M	330608016	324928075	0.9828
SAMEA7059309	PRJEB39374	Yorkshire	European domestic pig (EUD)	16.02	0.9931	M	281328031	276148707	0.9816
SAMEA7059310	PRJEB39374	Yorkshire	European domestic pig (EUD)	25.49	0.9938	M	447174892	439369007	0.9825
SAMEA7059311	PRJEB39374	Yorkshire	European domestic pig (EUD)	18.88	0.9935	M	331414738	325182890	0.9812
SAMEA7059312	PRJEB39374	Yorkshire	European domestic pig (EUD)	17.49	0.9935	M	307588782	301738935	0.981
SAMEA7059313	PRJEB39374	Yorkshire	European domestic pig (EUD)	16.67	0.9932	M	292438307	287079794	0.9817
SAMEA7059314	PRJEB39374	Yorkshire	European domestic pig (EUD)	18.11	0.9934	M	318191195	312537813	0.9822
SAMEA7059315	PRJEB39374	Yorkshire	European domestic pig (EUD)	14.03	0.9928	M	245726617	241520356	0.9829
SAMEA7059316	PRJEB39374	Yorkshire	European domestic pig (EUD)	16.61	0.993	M	292231364	286744461	0.9812
SAMEA7059317	PRJEB39374	Yorkshire	European domestic pig (EUD)	15.28	0.9926	M	268791690	263347891	0.9797
SAMEA7059318	PRJEB39374	Yorkshire	European domestic pig (EUD)	22.38	0.9938	M	393457992	386161395	0.9815
SAMEA7059319	PRJEB39374	Yorkshire	European domestic pig (EUD)	13.98	0.9925	M	244662989	240695543	0.9838
SAMEA7059320	PRJEB39374	Yorkshire	European domestic pig (EUD)	14.41	0.9932	M	254368642	249196400	0.9797
SAMEA7059321	PRJEB39374	Yorkshire	European domestic pig (EUD)	22.42	0.9937	M	399307629	390940304	0.979
SAMEA7059323	PRJEB39374	Yorkshire	European domestic pig (EUD)	19.89	0.9936	M	351744821	344747182	0.9801
SAMEA7059324	PRJEB39374	Yorkshire	European domestic pig (EUD)	17.4	0.9935	M	306256599	300593274	0.9815
SAMEA7059325	PRJEB39374	Yorkshire	European domestic pig (EUD)	19.26	0.9933	M	339026584	332970536	0.9821
SAMEA7059326	PRJEB39374	Yorkshire	European domestic pig (EUD)	23.49	0.9936	M	415157932	406637023	0.9795
SAMEA7059327	PRJEB39374	Yorkshire	European domestic pig (EUD)	20.49	0.9932	M	362516850	355000257	0.9793
SAMEA7059328	PRJEB39374	Yorkshire	European domestic pig (EUD)	22.97	0.9938	M	405129738	397196724	0.9804
SAMEA7059329	PRJEB39374	Yorkshire	European domestic pig (EUD)	15.75	0.9934	M	279142271	273389079	0.9794
SAMEA7059330	PRJEB39374	Yorkshire	European domestic pig (EUD)	16.2	0.9933	M	285325506	280069686	0.9816
SAMEA7059331	PRJEB39374	Yorkshire	European domestic pig (EUD)	14.47	0.9929	M	254554362	250139016	0.9827
SAMEA7059332	PRJEB39374	Yorkshire	European domestic pig (EUD)	17	0.993	M	298742783	293381525	0.9821
SAMEA7059333	PRJEB39374	Yorkshire	European domestic pig (EUD)	14.26	0.993	M	250662395	245923214	0.9811
SAMEA7059334	PRJEB39374	Yorkshire	European domestic pig (EUD)	11.61	0.9916	M	204362080	200537760	0.9813
SAMEA7059335	PRJEB39374	Yorkshire	European domestic pig (EUD)	14.83	0.9894	F	256315312	252765736	0.9862
SAMEA7059336	PRJEB39374	Yorkshire	European domestic pig (EUD)	17.47	0.9935	M	302863741	297722118	0.983
SAMEA7059337	PRJEB39374	Yorkshire	European domestic pig (EUD)	17.22	0.9932	M	298763567	293836322	0.9835
SAMEA7059338	PRJEB39374	Yorkshire	European domestic pig (EUD)	13.51	0.9928	M	259918359	235011657	0.9042
SAMEA7059339	PRJEB39374	Yorkshire	European domestic pig (EUD)	17.55	0.9937	M	315900941	309557812	0.9799
SAMEA3497789	PRJEB9922	Yorkshire	European domestic pig (EUD)	10.31	0.9833	F	285079696	269983572	0.947
SAMEA3497790	PRJEB9922	Yorkshire	European domestic pig (EUD)	12.14	0.9919	M	339473065	319307921	0.9406
SAMEA3497853	PRJEB9922	Yorkshire	European domestic pig (EUD)	11.04	0.9863	M	332188056	322414536	0.9706
SAMN06895011	PRJNA255085	Yorkshire	European domestic pig (EUD)	12.66	0.9938	M	347550683	336423550	0.968
SAMN03031181	PRJNA260763	Yorkshire	European domestic pig (EUD)	14.35	0.9892	M	420406177	399614294	0.9505
SAMN03031182	PRJNA260763	Yorkshire	European domestic pig (EUD)	14.24	0.9897	M	417822438	397365185	0.951
SAMN03031183	PRJNA260763	Yorkshire	European domestic pig (EUD)	13.8	0.9902	M	400759059	384389936	0.9592
SAMN03031184	PRJNA260763	Yorkshire	European domestic pig (EUD)	13.81	0.9891	M	404377654	385384604	0.953
SAMN03031185	PRJNA260763	Yorkshire	European domestic pig (EUD)	13.79	0.9883	M	404995726	387091566	0.9558
SAMN03031186	PRJNA260763	Yorkshire	European domestic pig (EUD)	14.39	0.9873	F	416718445	399079414	0.9577
SAMN03031187	PRJNA260763	Yorkshire	European domestic pig (EUD)	21.48	0.9893	F	640351095	611312778	0.9547
SAMN03031188	PRJNA260763	Yorkshire	European domestic pig (EUD)	13.27	0.9845	F	395280536	375551291	0.9501
SAMN03031189	PRJNA260763	Yorkshire	European domestic pig (EUD)	14.08	0.9821	M	426246797	402864782	0.9451
SAMN03031190	PRJNA260763	Yorkshire	European domestic pig (EUD)	11.82	0.9364	F	359563702	341475213	0.9497
SAMN03031191	PRJNA260763	Yorkshire	European domestic pig (EUD)	12.01	0.9797	F	317460735	313187198	0.9865
SAMN03031192	PRJNA260763	Yorkshire	European domestic pig (EUD)	12.7	0.9824	M	339352477	334173289	0.9847
SAMN03031193	PRJNA260763	Yorkshire	European domestic pig (EUD)	13.01	0.9811	F	350715206	344717747	0.9829
SAMN03031194	PRJNA260763	Yorkshire	European domestic pig (EUD)	12.55	0.9849	M	341005115	335539295	0.984
SAMN03031195	PRJNA260763	Yorkshire	European domestic pig (EUD)	12.48	0.9796	F	333412647	328729059	0.986
SAMN03301672	PRJNA273907	Yorkshire	European domestic pig (EUD)	10.54	0.9806	M	300666923	293347696	0.9757
SAMN04440478	PRJNA309108	Yorkshire	European domestic pig (EUD)	76.53	0.9932	F	2232748428	2173369438	0.9734
SAMN06563285	PRJNA378496	Yorkshire	European domestic pig (EUD)	11.45	0.9844	F	309717175	302842938	0.9778
SAMN07344466	PRJNA393920	Yorkshire	European domestic pig (EUD)	5.4	0.965	M	180050176	172306731	0.957
SAMN09905704	PRJNA487539	Yorkshire	European domestic pig (EUD)	30.29	0.9904	F	578056405	560593935	0.9698
SAMN09905705	PRJNA487539	Yorkshire	European domestic pig (EUD)	37.88	0.9909	F	704453047	685665032	0.9733
SAMN09905706	PRJNA487539	Yorkshire	European domestic pig (EUD)	30.74	0.9898	M	578911949	565157469	0.9762
SAMN09905707	PRJNA487539	Yorkshire	European domestic pig (EUD)	34.59	0.9903	F	652060215	635917545	0.9752
SAMN09905708	PRJNA487539	Yorkshire	European domestic pig (EUD)	29.53	0.9932	M	562995249	547032651	0.9716
SAMN09905709	PRJNA487539	Yorkshire	European domestic pig (EUD)	36.23	0.9907	F	685585382	666822265	0.9726
SAMN09905710	PRJNA487539	Yorkshire	European domestic pig (EUD)	36.35	0.9919	F	691925483	673176532	0.9729
SAMN09905711	PRJNA487539	Yorkshire	European domestic pig (EUD)	31.58	0.9947	M	598555516	582499742	0.9732
SAMN09905712	PRJNA487539	Yorkshire	European domestic pig (EUD)	33.59	0.9912	F	637617917	619746843	0.972
SAMN09905713	PRJNA487539	Yorkshire	European domestic pig (EUD)	30.38	0.9948	M	568195288	558064456	0.9822
SAMN09905714	PRJNA487539	Yorkshire	European domestic pig (EUD)	35.4	0.9913	F	668404709	651342880	0.9745
SAMN09905715	PRJNA487539	Yorkshire	European domestic pig (EUD)	33.08	0.9947	M	630844543	612769914	0.9713
SAMN09905716	PRJNA487539	Yorkshire	European domestic pig (EUD)	34.69	0.9912	F	654494350	638216576	0.9751
SAMN09905717	PRJNA487539	Yorkshire	European domestic pig (EUD)	33.89	0.9947	M	650777075	629313528	0.967
SAMN09905718	PRJNA487539	Yorkshire	European domestic pig (EUD)	28.66	0.9911	F	533549359	524028622	0.9822
SAMN09905719	PRJNA487539	Yorkshire	European domestic pig (EUD)	33.61	0.9945	M	639788478	620742707	0.9702
SAMN09905720	PRJNA487539	Yorkshire	European domestic pig (EUD)	30.38	0.9911	F	565659830	555321713	0.9817
SAMN09951275	PRJNA488960	Yorkshire	European domestic pig (EUD)	10.51	0.969	M	218003743	202937750	0.9309
SAMN09951276	PRJNA488960	Yorkshire	European domestic pig (EUD)	10.83	0.987	M	225044414	205820090	0.9146
SAMN09951277	PRJNA488960	Yorkshire	European domestic pig (EUD)	9.04	0.9661	M	191352846	176122626	0.9204
SAMN09951278	PRJNA488960	Yorkshire	European domestic pig (EUD)	9.3	0.9871	M	188357552	178847590	0.9495
SAMN09951279	PRJNA488960	Yorkshire	European domestic pig (EUD)	10.62	0.9677	M	212682860	202296170	0.9512
SAMN09951280	PRJNA488960	Yorkshire	European domestic pig (EUD)	9.42	0.9717	M	194230577	181002885	0.9319
SAMN10130935_SRR7903780	PRJNA493166	Yorkshire	European domestic pig (EUD)	19.45	0.9607	F	362325521	349924016	0.9658
SAMN10130935_SRR7903782	PRJNA493166	Yorkshire	European domestic pig (EUD)	29.83	0.9217	F	529219315	520461580	0.9835
SAMN10130935_SRR7903783	PRJNA493166	Yorkshire	European domestic pig (EUD)	27.61	0.9117	F	504197949	492103555	0.976
SAMN10458129	PRJNA506339	Yorkshire	European domestic pig (EUD)	4.68	0.96	M	101415044	98356726	0.9698
SAMN10458130	PRJNA506339	Yorkshire	European domestic pig (EUD)	3.83	0.9403	M	83743055	80819945	0.9651
SAMN10458131	PRJNA506339	Yorkshire	European domestic pig (EUD)	4.49	0.9563	F	96674419	93935959	0.9717
SAMN10458132	PRJNA506339	Yorkshire	European domestic pig (EUD)	3.87	0.9388	M	84266128	81227613	0.9639
SAMN10458133	PRJNA506339	Yorkshire	European domestic pig (EUD)	3.74	0.9365	M	80865160	78446506	0.9701
SAMN10458164	PRJNA506339	Yorkshire	European domestic pig (EUD)	6.36	0.9784	M	147136641	139624221	0.9489
SAMN10458165	PRJNA506339	Yorkshire	European domestic pig (EUD)	3.5	0.9351	F	76716530	74016125	0.9648
SAMN10458166	PRJNA506339	Yorkshire	European domestic pig (EUD)	3.59	0.938	M	79953947	76398275	0.9555
SAMN10458167	PRJNA506339	Yorkshire	European domestic pig (EUD)	4.46	0.9586	F	97661573	94373268	0.9663
SAMN10458168	PRJNA506339	Yorkshire	European domestic pig (EUD)	4.53	0.9609	F	99300231	95668902	0.9634
SAMN10458169	PRJNA506339	Yorkshire	European domestic pig (EUD)	12.74	0.9895	F	281917257	270548949	0.9597
SAMN10458170	PRJNA506339	Yorkshire	European domestic pig (EUD)	13.76	0.9895	F	304111978	291802753	0.9595
SAMN10458172	PRJNA506339	Yorkshire	European domestic pig (EUD)	14.87	0.9896	F	326597979	314122173	0.9618
SAMN10458173	PRJNA506339	Yorkshire	European domestic pig (EUD)	13.68	0.9896	F	301236762	289866759	0.9623
SAMN10458174	PRJNA506339	Yorkshire	European domestic pig (EUD)	15.38	0.9898	F	343795022	327792825	0.9535
SAMN10458175	PRJNA506339	Yorkshire	European domestic pig (EUD)	15.04	0.9897	F	327036928	316216655	0.9669
SAMN10509972	PRJNA507853	Yorkshire	European domestic pig (EUD)	33.49	0.9917	F	900838291	884228947	0.9816
SAMN12122747	PRJNA550237	Yorkshire	European domestic pig (EUD)	20.3	0.9888	F	425897745	419796676	0.9857
SAMN12122749	PRJNA550237	Yorkshire	European domestic pig (EUD)	20.11	0.989	F	447693000	431039749	0.9628
SAMN12122750	PRJNA550237	Yorkshire	European domestic pig (EUD)	20.74	0.9883	F	440496345	432618323	0.9821
SAMN12122751	PRJNA550237	Yorkshire	European domestic pig (EUD)	19.65	0.988	F	418837476	411344337	0.9821
SAMN12122752	PRJNA550237	Yorkshire	European domestic pig (EUD)	20.91	0.989	F	466902036	451360351	0.9667
SAMN12122753	PRJNA550237	Yorkshire	European domestic pig (EUD)	20.38	0.9888	F	431457578	424652582	0.9842
SAMN12122754	PRJNA550237	Yorkshire	European domestic pig (EUD)	17.69	0.9868	F	396633774	386565944	0.9746
SAMN12122755	PRJNA550237	Yorkshire	European domestic pig (EUD)	19.27	0.9879	F	413651194	404998264	0.9791
SAMN12122756	PRJNA550237	Yorkshire	European domestic pig (EUD)	20.6	0.9885	F	436550367	429296115	0.9834
SAMN12122757	PRJNA550237	Yorkshire	European domestic pig (EUD)	19.37	0.9879	F	414843982	406405089	0.9797
SAMN12122758	PRJNA550237	Yorkshire	European domestic pig (EUD)	21.44	0.9896	F	483644709	462528663	0.9563
SAMN12122759	PRJNA550237	Yorkshire	European domestic pig (EUD)	20	0.9884	F	426693842	419089405	0.9822
SAMN12122760	PRJNA550237	Yorkshire	European domestic pig (EUD)	19.18	0.9876	F	411176574	401928187	0.9775
SAMN12122761	PRJNA550237	Yorkshire	European domestic pig (EUD)	20.28	0.9877	F	432784238	424614751	0.9811
SAMN12122762	PRJNA550237	Yorkshire	European domestic pig (EUD)	20.54	0.9883	F	433551800	426655266	0.9841
SAMN12122763	PRJNA550237	Yorkshire	European domestic pig (EUD)	15.38	0.9862	F	342025229	327399979	0.9572
SAMN12122764	PRJNA550237	Yorkshire	European domestic pig (EUD)	21.23	0.9889	F	475700006	456962968	0.9606
SAMN12122765	PRJNA550237	Yorkshire	European domestic pig (EUD)	20.22	0.9881	F	430915523	423218895	0.9821
SAMN12122766	PRJNA550237	Yorkshire	European domestic pig (EUD)	20.34	0.9888	F	427285426	421031536	0.9854
SAMN12122767	PRJNA550237	Yorkshire	European domestic pig (EUD)	19.86	0.9883	F	447212224	427763026	0.9565
SAMN12122768	PRJNA550237	Yorkshire	European domestic pig (EUD)	19.08	0.9876	F	412243716	401952183	0.975
SAMN12122769	PRJNA550237	Yorkshire	European domestic pig (EUD)	20.64	0.9885	F	438547755	431505516	0.9839
SAMN12122770	PRJNA550237	Yorkshire	European domestic pig (EUD)	19.28	0.9879	F	414068450	405522507	0.9794
SAMN12122771	PRJNA550237	Yorkshire	European domestic pig (EUD)	18.29	0.9878	F	406849536	398339236	0.9791
SAMN12122774	PRJNA550237	Yorkshire	European domestic pig (EUD)	20.02	0.9877	F	428217053	419968537	0.9807
SAMN12122775	PRJNA550237	Yorkshire	European domestic pig (EUD)	21.51	0.9896	F	481651876	461768015	0.9587
SAMN12122776	PRJNA550237	Yorkshire	European domestic pig (EUD)	17.88	0.9843	F	398636130	390001699	0.9783
SAMN12122777	PRJNA550237	Yorkshire	European domestic pig (EUD)	18.6	0.9872	F	402649182	392911704	0.9758
SAMN12122778	PRJNA550237	Yorkshire	European domestic pig (EUD)	17.2	0.9863	F	386293475	375424621	0.9719
SAMN12122781	PRJNA550237	Yorkshire	European domestic pig (EUD)	20.2	0.9877	F	430712304	423014020	0.9821
SAMN12229123	PRJNA553106	Yorkshire	European domestic pig (EUD)	21.31	0.9908	F	569111330	554438202	0.9742
SAMN16550664	PRJNA671763	Yorkshire	European domestic pig (EUD)	15.23	0.9906	M	281093648	273307883	0.9723
SAMN16550666	PRJNA671763	Yorkshire	European domestic pig (EUD)	18.79	0.9902	F	345885853	337239655	0.975
SAMC1190379	PRJCA016130	Yorkshire	European domestic pig (EUD)	12.57	0.9674	M	234658926	229625442	0.9785
SAMC1190380	PRJCA016130	Yorkshire	European domestic pig (EUD)	13.22	0.9688	M	242708567	239677683	0.9875
SAMC1190381	PRJCA016130	Yorkshire	European domestic pig (EUD)	15.68	0.9704	M	290937236	285994846	0.983
SAMC1190382	PRJCA016130	Yorkshire	European domestic pig (EUD)	13.54	0.9694	M	248987405	245488077	0.9859
SAMC1190383	PRJCA016130	Yorkshire	European domestic pig (EUD)	15.7	0.9697	M	292242910	288102174	0.9858
SAMC1190384	PRJCA016130	Yorkshire	European domestic pig (EUD)	11.94	0.9664	M	219517766	216721804	0.9873
SAMC1190385	PRJCA016130	Yorkshire	European domestic pig (EUD)	12.84	0.9666	F	237780053	231031631	0.9716
SAMC1190386	PRJCA016130	Yorkshire	European domestic pig (EUD)	10.93	0.9647	F	202466680	198314526	0.9795
SAMC1190387	PRJCA016130	Yorkshire	European domestic pig (EUD)	17.75	0.9678	F	327942755	322379192	0.983
SAMC1190388	PRJCA016130	Yorkshire	European domestic pig (EUD)	15.54	0.9672	F	287578191	282499206	0.9823
SAMC1190389	PRJCA016130	Yorkshire	European domestic pig (EUD)	12.69	0.9665	F	233106914	230257700	0.9878
SAMC1190390	PRJCA016130	Yorkshire	European domestic pig (EUD)	11.15	0.9659	F	204360460	202008008	0.9885
SAMC1190391	PRJCA016130	Yorkshire	European domestic pig (EUD)	15.39	0.967	F	281288637	277931224	0.9881
SAMC1190392	PRJCA016130	Yorkshire	European domestic pig (EUD)	14.17	0.9673	F	262350796	257899942	0.983
SAMC1190393	PRJCA016130	Yorkshire	European domestic pig (EUD)	11.74	0.966	F	217658713	213377414	0.9803
SAMC1190394	PRJCA016130	Yorkshire	European domestic pig (EUD)	12.47	0.9667	F	228753370	225998467	0.988
SAMC1190395	PRJCA016130	Yorkshire	European domestic pig (EUD)	10.76	0.9683	M	199255652	196153744	0.9844
SAMC1190396	PRJCA016130	Yorkshire	European domestic pig (EUD)	13.32	0.9698	M	249201591	243107770	0.9755
SAMC1190397	PRJCA016130	Yorkshire	European domestic pig (EUD)	15.3	0.9703	M	283894291	279387344	0.9841
SAMC1190398	PRJCA016130	Yorkshire	European domestic pig (EUD)	12.92	0.9661	F	236120439	232392024	0.9842
SAMC1190399	PRJCA016130	Yorkshire	European domestic pig (EUD)	10.65	0.9673	M	192933895	191149803	0.9908
SAMC1190400	PRJCA016130	Yorkshire	European domestic pig (EUD)	10.37	0.9671	M	187252991	185714184	0.9918
SAMC1190401	PRJCA016130	Yorkshire	European domestic pig (EUD)	10.71	0.9674	M	196745785	193409499	0.983
SAMC1190402	PRJCA016130	Yorkshire	European domestic pig (EUD)	10.6	0.9677	M	194324052	192078778	0.9884
SAMC1190403	PRJCA016130	Yorkshire	European domestic pig (EUD)	10.61	0.9669	M	194903843	192014362	0.9852
SAMC1190404	PRJCA016130	Yorkshire	European domestic pig (EUD)	11.21	0.968	M	202911760	201110077	0.9911
SAMC1190405	PRJCA016130	Yorkshire	European domestic pig (EUD)	10.65	0.9673	M	193722912	191833633	0.9902
SAMC1190406	PRJCA016130	Yorkshire	European domestic pig (EUD)	13.52	0.9669	F	248060754	245080798	0.988
SAMC1190407	PRJCA016130	Yorkshire	European domestic pig (EUD)	13.17	0.9649	F	245027631	241344518	0.985
SAMC1190408	PRJCA016130	Yorkshire	European domestic pig (EUD)	15.41	0.9674	F	285338468	281228996	0.9856
SAMC1192701	PRJCA016216	Yorkshire	European domestic pig (EUD)	8.25	0.9894	M	151472660	148187827	0.9783
SAMC1192698	PRJCA016216	Yorkshire	European domestic pig (EUD)	7.4	0.9868	M	136179370	132761263	0.9749
SAMC1192700	PRJCA016216	Yorkshire	European domestic pig (EUD)	9.48	0.9906	M	172827182	169102539	0.9784
SAMC1192699	PRJCA016216	Yorkshire	European domestic pig (EUD)	5.65	0.9789	M	104624368	101316572	0.9684
SAMC1192696	PRJCA016216	Yorkshire	European domestic pig (EUD)	7.41	0.9862	M	134911953	132242322	0.9802
SAMC1192697	PRJCA016216	Yorkshire	European domestic pig (EUD)	7.35	0.9866	M	133927971	131275578	0.9802
SAMC1223616	PRJCA016012	Yuedonghei	Asian domestic pig (ASD)	13.59	0.9919	M	243361754	239365137	0.9836
SAMC1223576	PRJCA016012	Yuedonghei	Asian domestic pig (ASD)	15.3	0.9894	F	272257787	268553106	0.9864
SAMC1223617	PRJCA016012	Yuedonghei	Asian domestic pig (ASD)	16.57	0.9895	F	294503055	290642262	0.9869
SAMC1223618	PRJCA016012	Yuedonghei	Asian domestic pig (ASD)	16.63	0.992	M	290255436	287268738	0.9897
SAMC1223619	PRJCA016012	Yuedonghei	Asian domestic pig (ASD)	15.02	0.9915	M	267459261	264337213	0.9883
SAMC1223620	PRJCA016012	Yuedonghei	Asian domestic pig (ASD)	13.62	0.9891	F	242600483	239247707	0.9862
SAMC1223629	PRJCA016012	Yuedonghei	Asian domestic pig (ASD)	14.3	0.9883	F	255602825	252197084	0.9867
SAMC1223630	PRJCA016012	Yuedonghei	Asian domestic pig (ASD)	16.95	0.9921	M	300083204	296865315	0.9893
SAMC1223621	PRJCA016012	Yuedonghei	Asian domestic pig (ASD)	15.2	0.9932	M	268398829	265292981	0.9884
SAMC1223622	PRJCA016012	Yuedonghei	Asian domestic pig (ASD)	17.37	0.9897	F	313725345	310000965	0.9881
SAMC1191744	PRJCA016120	YunNan	Asian wild pig (ASW)	39.59	0.9926	M	678881361	673803920	0.9925
SAMC1191745	PRJCA016120	YunNan	Asian wild pig (ASW)	37.56	0.9899	F	650899511	642186311	0.9866
SAMC1191746	PRJCA016120	YunNan	Asian wild pig (ASW)	34.75	0.9894	F	597756082	592933541	0.9919
SAMN02298085	PRJNA213179	ZheJiang	Asian wild pig (ASW)	22.57	0.9864	M	570070769	566501584	0.9937
SAMN02298086	PRJNA213179	ZheJiang	Asian wild pig (ASW)	21.84	0.9864	M	550727435	548082853	0.9952
SAMC1191747	PRJCA016120	ZheJiang	Asian wild pig (ASW)	33.39	0.9899	F	573475748	567690869	0.9899
SAMC1191748	PRJCA016120	ZheJiang	Asian wild pig (ASW)	37.18	0.9893	F	639354917	634137924	0.9918
SAMC1191749	PRJCA016120	ZheJiang	Asian wild pig (ASW)	36.01	0.989	F	619648700	613558038	0.9902

## Sheet: Supplementary table 2
Supplementary table 2 The descriptive statistics of ROH and ROH region for pig breeds
Breed	Sample Size	Average Number per ind	Average length Per ind (Mb)
AnqingSixendwhite	26	72.38	57.41
ASW	76	117.51	94.85
Bamaxiang	16	100.69	75.96
Bamei	7	232.29	186
Baoshan	16	41.56	29.64
Berkshire	12	457.25	485.84
Dahuabai	9	160.33	111.27
Debao	10	84	60.24
Diannanxiaoer	13	42.92	35.11
Ding'an	10	90.8	61.77
DLY_cross	6	139.33	118.32
Duroc	134	495.4	559.37
DurocXDiannanxiaoer	34	6.29	4.12
Erhualian	24	246.58	208.21
EUW	42	435.5	435.61
Gaoligongshan	10	39.9	26.25
Guanzhuanghua	10	152.1	106.93
Guizhonghua	10	62.1	41.1
Huai	10	137.9	98.74
Hubeibai	9	91	70.88
Jiaxinghei	41	223.05	159.95
Jinhua	21	135.29	98.92
Laiwu	11	294.09	262.48
Landrance	53	366.15	380.92
Lantang	10	120.1	82.91
Liangguangxiaoerhua	10	65.9	44.63
Longlin	10	38.4	27.09
Luchuan	17	191.71	139.67
Meihua	10	151.7	109.61
Meishan	44	266.7	219.86
Min	16	171.81	154.33
Minbeihua	10	141.6	99.68
Neijiang	8	322.13	283.13
Netherlands	12	491.08	480.34
Pietrain	43	400.65	449.96
Putianhei	10	71	51.31
Rongchang	12	173.33	138.55
Saba	10	44.3	29.18
TBT	14	148.57	124.25
TBTGanSu	11	175.45	137.74
TBTSiChuan	17	193.76	157.19
TBTYunNan	15	125.33	104.6
TongCheng	11	168	137.56
Tunchang	10	79.9	55.49
WannanBlack	20	91.7	63.81
Wuzhishan	18	159.5	132.8
Xiduhei	15	191.93	155.29
Yorkshire	230	397.52	421.85
Yuedonghei	10	47.7	32.53

## Sheet: Supplementary table 3
Supplementary table 3: Features of ROH clustered according to length in pigs
breed	ROH Class	ROH Length (Mb)	ROH Number	ROH Mean Length (Mb)	ROH Mean Number
Gaoligongshan	0.5-2	262.47	399	26.25	39.9
Gaoligongshan	2-5	0	0	0	0
Gaoligongshan	>5	0	0	0	0
Longlin	0.5-2	264.23	381	26.42	38.1
Longlin	2-5	6.66	3	0.67	0.3
Longlin	>5	0	0	0	0
Saba	0.5-2	291.8	443	29.18	44.3
Saba	2-5	0	0	0	0
Saba	>5	0	0	0	0
Yuedonghei	0.5-2	325.34	477	32.53	47.7
Yuedonghei	2-5	0	0	0	0
Yuedonghei	>5	0	0	0	0
Guizhonghua	0.5-2	408.74	620	40.87	62
Guizhonghua	2-5	2.26	1	0.23	0.1
Guizhonghua	>5	0	0	0	0
Liangguangxiaoerhua	0.5-2	444.04	658	44.4	65.8
Liangguangxiaoerhua	2-5	2.24	1	0.22	0.1
Liangguangxiaoerhua	>5	0	0	0	0
Dian0nxiaoer	0.5-2	430.1	547	33.08	42.1
Dian0nxiaoer	2-5	26.27	11	2.02	0.8
Dian0nxiaoer	>5	0	0	0	0
Baoshan	0.5-2	468.94	663	29.31	41.4
Baoshan	2-5	5.26	2	0.33	0.1
Baoshan	>5	0	0	0	0
Putianhei	0.5-2	505.73	707	50.57	70.7
Putianhei	2-5	7.38	3	0.74	0.3
Putianhei	>5	0	0	0	0
Tunchang	0.5-2	549.95	797	54.99	79.7
Tunchang	2-5	4.96	2	0.5	0.2
Tunchang	>5	0	0	0	0
Debao	0.5-2	594.55	837	59.46	83.7
Debao	2-5	7.85	3	0.78	0.3
Debao	>5	0	0	0	0
Ding'an	0.5-2	617.7	908	61.77	90.8
Ding'an	2-5	0	0	0	0
Ding'an	>5	0	0	0	0
Hubeibai	0.5-2	610.47	808	67.83	89.8
Hubeibai	2-5	27.44	11	3.05	1.2
Hubeibai	>5	0	0	0	0
Lantang	0.5-2	825.07	1199	82.51	119.9
Lantang	2-5	4.07	2	0.41	0.2
Lantang	>5	0	0	0	0
Huai	0.5-2	980.52	1376	98.05	137.6
Huai	2-5	6.86	3	0.69	0.3
Huai	>5	0	0	0	0
Minbeihua	0.5-2	994.02	1415	99.4	141.5
Minbeihua	2-5	2.77	1	0.28	0.1
Minbeihua	>5	0	0	0	0
Dahuabai	0.5-2	994.52	1440	110.5	160
Dahuabai	2-5	6.89	3	0.77	0.3
Dahuabai	>5	0	0	0	0
Guanzhuanghua	0.5-2	1059.76	1517	105.98	151.7
Guanzhuanghua	2-5	9.51	4	0.95	0.4
Guanzhuanghua	>5	0	0	0	0
Meihua	0.5-2	1087.37	1513	108.74	151.3
Meihua	2-5	8.75	4	0.88	0.4
Meihua	>5	0	0	0	0
Bamaxiang	0.5-2	1184.98	1598	74.06	99.9
Bamaxiang	2-5	30.44	13	1.9	0.8
Bamaxiang	>5	0	0	0	0
Wan0nBlack	0.5-2	1265.04	1829	63.25	91.4
Wan0nBlack	2-5	11.14	5	0.56	0.2
Wan0nBlack	>5	0	0	0	0
Bamei	0.5-2	1254.38	1608	179.2	229.7
Bamei	2-5	47.62	18	6.8	2.6
Bamei	>5	0	0	0	0
AnqingSixendwhite	0.5-2	1396.94	1845	53.73	71
AnqingSixendwhite	2-5	90.14	36	3.47	1.4
AnqingSixendwhite	>5	5.5	1	0.21	0
TongCheng	0.5-2	1456.87	1825	132.44	165.9
TongCheng	2-5	56.33	23	5.12	2.1
TongCheng	>5	0	0	0	0
TBTGanSu	0.5-2	1464.21	1909	133.11	173.5
TBTGanSu	2-5	50.89	21	4.63	1.9
TBTGanSu	>5	0	0	0	0
TBTYun0n	0.5-2	1466.99	1838	97.8	122.5
TBTYun0n	2-5	102.04	42	6.8	2.8
TBTYun0n	>5	0	0	0	0
Rongchang	0.5-2	1577.54	2045	131.46	170.4
Rongchang	2-5	85.02	35	7.09	2.9
Rongchang	>5	0	0	0	0
TBT	0.5-2	1613.04	2028	115.22	144.9
TBT	2-5	126.43	52	9.03	3.7
TBT	>5	0	0	0	0
Jinhua	0.5-2	2045.95	2828	97.43	134.7
Jinhua	2-5	31.38	13	1.49	0.6
Jinhua	>5	0	0	0	0
Neijiang	0.5-2	2059.38	2499	257.42	312.4
Neijiang	2-5	205.63	78	25.7	9.8
Neijiang	>5	0	0	0	0
Xiduhei	0.5-2	2237.2	2843	149.15	189.5
Xiduhei	2-5	92.18	36	6.15	2.4
Xiduhei	>5	0	0	0	0
Luchuan	0.5-2	2342.54	3245	137.8	190.9
Luchuan	2-5	31.86	14	1.87	0.8
Luchuan	>5	0	0	0	0
Wuzhishan	0.5-2	2237.59	2810	124.31	156.1
Wuzhishan	2-5	152.83	61	8.49	3.4
Wuzhishan	>5	0	0	0	0
Min	0.5-2	2203.31	2650	137.71	165.6
Min	2-5	255.09	97	15.94	6.1
Min	>5	10.85	2	0.68	0.1
TBTSiChuan	0.5-2	2568.19	3250	151.07	191.2
TBTSiChuan	2-5	104.12	44	6.12	2.6
TBTSiChuan	>5	0	0	0	0
Laiwu	0.5-2	2626.1	3131	238.74	284.6
Laiwu	2-5	261.14	104	23.74	9.5
Laiwu	>5	0	0	0	0
Erhualian	0.5-2	4655	5800	193.96	241.7
Erhualian	2-5	280.64	115	11.69	4.8
Erhualian	>5	61.45	3	2.56	0.1
Netherlands	0.5-2	4781.4	5535	398.45	461.2
Netherlands	2-5	936.41	350	78.03	29.2
Netherlands	>5	46.27	8	3.86	0.7
Berkshire	0.5-2	4443.77	5023	370.31	418.6
Berkshire	2-5	1253.61	442	104.47	36.8
Berkshire	>5	132.71	22	11.06	1.8
Jiaxinghei	0.5-2	6515.84	9127	158.92	222.6
Jiaxinghei	2-5	41.92	18	1.02	0.4
Jiaxinghei	>5	0	0	0	0
ASW	0.5-2	6857.74	8790	90.23	115.7
ASW	2-5	350.79	141	4.62	1.9
ASW	>5	0	0	0	0
Meishan	0.5-2	9065.75	11505	206.04	261.5
Meishan	2-5	587.03	226	13.34	5.1
Meishan	>5	20.88	4	0.47	0.1
EUW	0.5-2	14471.4	17015	344.56	405.1
EUW	2-5	3307.43	1195	78.75	28.5
EUW	>5	516.75	81	12.3	1.9
Pietrain	0.5-2	14015.1	15558	325.93	361.8
Pietrain	2-5	4257.17	1518	99	35.3
Pietrain	>5	1075.92	152	25.02	3.5
Landrance	0.5-2	15597.2	17884	294.29	337.4
Landrance	2-5	3905.54	1416	73.69	26.7
Landrance	>5	686.05	106	12.94	2
Duroc	0.5-2	53379.1	59500	398.35	444
Duroc	2-5	17831.9	6327	133.07	47.2
Duroc	>5	3745.11	557	27.95	4.2
Yorkshire	0.5-2	74417.3	83933	323.55	364.9
Yorkshire	2-5	19388.9	7032	84.3	30.6
Yorkshire	>5	3219.78	464	14	2

## Sheet: Supplementary table 4
Supplementary table 4:Location of ROH islands and annotated genes in European pig populations.
Chr	Posi_start	Posi_end	gene
8	50264272	51052864	FSTL5
8	50264272	51052864	FSTL5
15	71343750	71498401	COBLL1
8	50264272	51052864	FSTL5
8	50264272	51052864	FSTL5
15	71274561	71279703	ENSSSCG00000050206
15	71271270	71273309	ENSSSCG00000047730
15	71343750	71498401	COBLL1
15	71559967	71705493	SLC38A11
15	71559967	71705493	SLC38A11
15	71705722	71724814	ENSSSCG00000044909
15	71717334	71824160	SCN3A
15	71274561	71279703	ENSSSCG00000050206
15	71717334	71824160	SCN3A
15	71119926	71247393	GRB14
15	71119926	71247393	GRB14
15	71717334	71824160	SCN3A
8	50100289	50100395	U6
3	40088674	40092243	ENSSSCG00000045678
3	40017161	40041393	HS3ST6
3	40092530	40133171	MEIOB
3	40092530	40133171	MEIOB
3	40195649	40241283	MAPK8IP3
3	40092530	40133171	MEIOB
3	40092530	40133171	MEIOB
3	40133484	40169178	ENSSSCG00000008012
15	68224395	68656318	SLC4A10
15	68224395	68656318	SLC4A10
15	68660849	68743818	DPP4
15	68107546	68208884	PSMD14
15	68213562	68222991	TBR1
15	68224395	68656318	SLC4A10
15	68325371	68325893	ENSSSCG00000032982
15	68370814	68375817	ENSSSCG00000044131
15	68224395	68656318	SLC4A10
15	71833027	71834389	ENSSSCG00000033662
15	71864739	71999212	SCN2A
1	170347560	170352412	ENSSSCG00000044170
1	170353031	170361393	ENSSSCG00000049291
2	73415839	73549338	ENSSSCG00000049793
3	40574325	40579438	ENSSSCG00000050063
3	40556560	40570450	ENSSSCG00000021560
2	73248723	73248829	U6
2	73131051	73171610	ENSSSCG00000013530
2	73173170	73188395	NRTN
2	73179161	73204979	ENSSSCG00000040968
2	73207892	73266302	CATSPERD
2	73266258	73286774	LONP1
15	71864739	71999212	SCN2A
3	40445034	40513050	UNKL
15	71864739	71999212	SCN2A
15	71864739	71999212	SCN2A
15	72040851	72236464	CSRNP3
2	72743875	72769570	ACER1
15	68104611	68107250	ENSSSCG00000047230
15	68057732	68107501	ENSSSCG00000034567
15	68107546	68208884	PSMD14
3	40002006	40002140	ENSSSCG00000026828
3	39996174	40003107	ENSSSCG00000033697
3	40257684	40308001	CRAMP1
3	40309651	40372136	IFT140
3	40309651	40372136	IFT140
15	67952210	68048963	ENSSSCG00000015889
15	68057732	68107501	ENSSSCG00000034567
15	70262091	70394096	FIGN
15	70262091	70394096	FIGN
15	72040851	72236464	CSRNP3
15	70057816	70059701	ENSSSCG00000045707
3	40244011	40256981	JPT2
3	40257684	40308001	CRAMP1
3	39849609	39899455	PKD1
3	39849609	39899455	PKD1
3	39898922	39937371	TSC2
3	39934912	39941712	NTHL1
3	39942366	39952825	SLC9A3R2
15	70057816	70059701	ENSSSCG00000045707
3	39989741	39996088	TBL3
3	39996174	40003107	ENSSSCG00000033697
1	170245435	170252247	ENSSSCG00000041908
3	39849609	39899455	PKD1
8	46865919	46919757	ENSSSCG00000039268
8	46865919	46919757	ENSSSCG00000039268
1	169955439	169960369	ENSSSCG00000049454
1	169979874	169988028	ENSSSCG00000042363
1	170049153	170053685	ENSSSCG00000043564
1	169777595	169870892	ENSSSCG00000004983
1	169877192	169915602	FBXO33
1	170066099	170139125	ENSSSCG00000041595
15	68985236	69053798	GCA
15	73772251	73973610	ENSSSCG00000043455
8	47009463	47098718	GASK1B
15	62749399	62908220	ENSSSCG00000048898
15	74139847	74143352	ENSSSCG00000041486
15	74236390	74341441	B3GALT1
15	74236390	74341441	B3GALT1
2	77694234	77711630	POLRMT
2	77708161	77730881	HCN2
15	69059270	69554981	KCNH7
1	135577936	135907275	DPH6
2	77563322	77573941	ENSSSCG00000042865
2	77490589	77490695	U6
2	77538963	77551792	PLPPR3
2	77431064	77464628	ARID3A
2	77472362	77479204	KISS1R
2	77477881	77489105	R3HDM4
2	77490996	77527659	MED16
2	77509344	77516027	ELANE
2	77509795	77511974	CFD
2	77520334	77523419	PRTN3
2	77530695	77533643	AZU1
2	77551563	77563107	ENSSSCG00000013421
2	77602142	77619087	MISP
2	77619196	77644673	PALM
2	77650935	77655712	PRSS57
2	77656658	77662613	FSTL3
2	77673353	77683301	RNF126
8	50264272	51052864	FSTL5
15	69059270	69554981	KCNH7
15	69059270	69554981	KCNH7
15	68660849	68743818	DPP4
15	69365997	69368570	ENSSSCG00000044821
15	69059270	69554981	KCNH7
15	69366006	69368570	ENSSSCG00000047423
2	72431499	72528112	C3
8	46310233	46316723	ENSSSCG00000042685
2	72431499	72528112	C3
1	136111558	136111664	U6
1	136121110	136130061	ZNF770
1	136121111	136233825	AQR
1	136096760	136097230	ENSSSCG00000030003
1	136112178	136116808	ENSSSCG00000041438
1	136114259	136116821	ENSSSCG00000044817
1	136057041	136061583	ENSSSCG00000050569
1	208915182	209169748	ENSSSCG00000051701
1	208915182	209169748	ENSSSCG00000051701
2	72326714	72391648	VAV1
2	72394263	72406235	SH2D3A

## Sheet: Supplementary table 5
Supplementary table 5:Location of ROH islands and annotated genes in Asian pig populations.
Chr	Posi_start	Posi_end	gene
3	40596394	40598424	ENSSSCG00000008032
3	40395461	40397773	ENSSSCG00000043968
3	40382667	40390564	PTX4
3	40398114	40420960	CLCN7
3	40178417	40186352	NUBP2
3	40184719	40190518	SPSB3
3	40186846	40193957	EME2
3	40193232	40196868	MRPS34
3	40195616	40196858	NME3
3	40195649	40241283	MAPK8IP3
3	40174764	40177785	IGFALS
3	40257684	40308001	CRAMP1
3	40174764	40177785	IGFALS
3	40178417	40186352	NUBP2
3	40257684	40308001	CRAMP1
3	40244011	40256981	JPT2
3	40244011	40256981	JPT2
3	40257684	40308001	CRAMP1
3	40445034	40513050	UNKL
3	40092530	40133171	MEIOB
3	40092530	40133171	MEIOB
3	40002633	40002758	ENSSSCG00000027755
3	39996174	40003107	ENSSSCG00000033697
3	40003109	40005589	NDUFB10
3	40005075	40016702	RPL3L
3	40017161	40041393	HS3ST6
3	40017194	40028047	MSRB1
3	40445034	40513050	UNKL
3	40512088	40534187	GNPTG
3	40512953	40550997	BAIAP3
3	39996174	40003107	ENSSSCG00000033697
3	39829028	39829111	ENSSSCG00000031232
3	39810606	39828395	TRAF7
3	39831982	39837440	RAB26
3	39837628	39843580	ENSSSCG00000047720
3	39849609	39899455	PKD1
6	54711393	54732574	PRMT1
6	54707237	54715127	BCL2L12
3	39545187	39571298	ENSSSCG00000027098
3	39585602	39603083	CCNF
3	39648130	39648552	ENSSSCG00000031982
3	39689202	39732979	ABCA3
3	39739308	39758376	RNPS1
3	39429931	39532583	PDPK1
6	54581128	54611272	ENSSSCG00000003187
6	54599719	54611266	ENSSSCG00000024823
6	54612864	54644318	ENSSSCG00000003161
6	54617751	54635942	NOSIP
3	39344117	39379982	ENSSSCG00000037112
3	39365810	39380489	PRSS22
3	39344117	39379982	ENSSSCG00000037112
6	54566454	54566537	SNORD33
6	54567451	54567518	SNORD34
6	54567728	54567807	ENSSSCG00000027829
6	54567160	54567240	SNORD33
6	54578888	54578978	ENSSSCG00000024521
6	54529547	54568342	ENSSSCG00000034448
6	54577414	54579797	RPS11
14	50562613	50576274	AIFM3
14	50569746	50589787	LZTR1
3	39315423	39322780	PRSS21
3	39334195	39336764	ENSSSCG00000033610
3	39739308	39758376	RNPS1
6	54404828	54417712	ENSSSCG00000044312
3	39293744	39298097	ELOB
3	39302367	39314088	PRSS33
3	39309328	39314088	ENSSSCG00000008063
14	50528954	50558663	CRKL
6	54383777	54399520	ENSSSCG00000038264
3	39261903	39265455	ENSSSCG00000036096
3	39251494	39261173	FLYWCH2
3	38103923	38303538	ADCY9
3	38103923	38303538	ADCY9
3	38388547	38530230	CREBBP
6	54337347	54341626	HRC
3	38586600	38646834	DNASE1
3	38103923	38303538	ADCY9
3	38388547	38530230	CREBBP
3	38586600	38646834	DNASE1
3	38646938	38670166	SLX4
3	38673622	38717451	NLRC3
3	38716403	38753748	CLUAP1
14	50190642	50206328	YPEL1
14	50201444	50232827	PPIL2
14	50245041	50245120	ssc-mir-130b
14	50201444	50232827	PPIL2
14	50234156	50251642	ENSSSCG00000010084
14	50256367	50260869	ENSSSCG00000010086
14	50260788	50262550	YDJC
3	38388547	38530230	CREBBP
3	38716403	38753748	CLUAP1
3	38755420	38782056	NAA60
3	38760133	38761609	C16orf90
14	50390408	50491950	PI4KA
14	50416309	50436470	SERPIND1

## Sheet: Supplementary Table 6
Supplementary Table 6:GO enrichment results for Asian pig candidate genes
	ONTOLOGY	ID	Description	GeneRatio	BgRatio	pvalue	p.adjust	qvalue	geneID	Count
GO:0016567	BP	GO:0016567	protein ubiquitination	45769	231/6969	0.0053744	0.423895	0.40603	TRAF7/CCNF/LZTR1/PPIL2	4
GO:0043687	BP	GO:0043687	post-translational protein modification	45799	398/6969	0.00695165	0.423895	0.40603	TRAF7/PRMT1/CCNF/LZTR1/PPIL2	5
GO:0032446	BP	GO:0032446	protein modification by small protein conjugation	45769	253/6969	0.00740392	0.423895	0.40603	TRAF7/CCNF/LZTR1/PPIL2	4
GO:0070647	BP	GO:0070647	protein modification by small protein conjugation or removal	45769	311/6969	0.0150482	0.423895	0.40603	TRAF7/CCNF/LZTR1/PPIL2	4
GO:0030522	BP	GO:0030522	intracellular receptor signaling pathway	45710	81/6969	0.0265177	0.423895	0.40603	CRKL/NLRC3	2
GO:0009208	BP	GO:0009208	pyrimidine ribonucleoside triphosphate metabolic process	45679	10/6969	0.0311435	0.423895	0.40603	NME3	1
GO:0010460	BP	GO:0010460	positive regulation of heart rate	45679	10/6969	0.0311435	0.423895	0.40603	HRC	1
GO:0031146	BP	GO:0031146	SCF-dependent proteasomal ubiquitin-dependent protein catabolic process	45679	10/6969	0.0311435	0.423895	0.40603	CCNF	1
GO:0048015	BP	GO:0048015	phosphatidylinositol-mediated signaling	45679	10/6969	0.0311435	0.423895	0.40603	PI4KA	1
GO:0070296	BP	GO:0070296	sarcoplasmic reticulum calcium ion transport	45679	10/6969	0.0311435	0.423895	0.40603	HRC	1
GO:0070372	BP	GO:0070372	regulation of ERK1 and ERK2 cascade	45710	91/6969	0.0328869	0.423895	0.40603	TRAF7/CRKL	2
GO:0006221	BP	GO:0006221	pyrimidine nucleotide biosynthetic process	45679	11/6969	0.0342064	0.423895	0.40603	NME3	1
GO:0006308	BP	GO:0006308	DNA catabolic process	45679	11/6969	0.0342064	0.423895	0.40603	DNASE1	1
GO:0043113	BP	GO:0043113	receptor clustering	45679	11/6969	0.0342064	0.423895	0.40603	CRKL	1
GO:0045823	BP	GO:0045823	positive regulation of heart contraction	45679	11/6969	0.0342064	0.423895	0.40603	HRC	1
GO:1903524	BP	GO:1903524	positive regulation of blood circulation	45679	11/6969	0.0342064	0.423895	0.40603	HRC	1
GO:0070371	BP	GO:0070371	ERK1 and ERK2 cascade	45710	97/6969	0.0369705	0.423895	0.40603	TRAF7/CRKL	2
GO:0002673	BP	GO:0002673	regulation of acute inflammatory response	45679	12/6969	0.0372601	0.423895	0.40603	DNASE1	1
GO:0009147	BP	GO:0009147	pyrimidine nucleoside triphosphate metabolic process	45679	12/6969	0.0372601	0.423895	0.40603	NME3	1
GO:0009218	BP	GO:0009218	pyrimidine ribonucleotide metabolic process	45679	12/6969	0.0372601	0.423895	0.40603	NME3	1
GO:0016226	BP	GO:0016226	iron-sulfur cluster assembly	45679	12/6969	0.0372601	0.423895	0.40603	NUBP2	1
GO:0031163	BP	GO:0031163	metallo-sulfur cluster assembly	45679	12/6969	0.0372601	0.423895	0.40603	NUBP2	1
GO:0036230	BP	GO:0036230	granulocyte activation	45679	12/6969	0.0372601	0.423895	0.40603	DNASE1	1
GO:0042119	BP	GO:0042119	neutrophil activation	45679	12/6969	0.0372601	0.423895	0.40603	DNASE1	1
GO:0046039	BP	GO:0046039	GTP metabolic process	45679	12/6969	0.0372601	0.423895	0.40603	NME3	1
GO:0050687	BP	GO:0050687	negative regulation of defense response to virus	45679	12/6969	0.0372601	0.423895	0.40603	NLRC3	1
GO:0061951	BP	GO:0061951	establishment of protein localization to plasma membrane	45679	12/6969	0.0372601	0.423895	0.40603	RAB26	1
GO:0095500	BP	GO:0095500	acetylcholine receptor signaling pathway	45679	12/6969	0.0372601	0.423895	0.40603	CRKL	1
GO:0098926	BP	GO:0098926	postsynaptic signal transduction	45679	12/6969	0.0372601	0.423895	0.40603	CRKL	1
GO:1905144	BP	GO:1905144	response to acetylcholine	45679	12/6969	0.0372601	0.423895	0.40603	CRKL	1
GO:1905145	BP	GO:1905145	cellular response to acetylcholine	45679	12/6969	0.0372601	0.423895	0.40603	CRKL	1
GO:0006893	BP	GO:0006893	Golgi to plasma membrane transport	45679	13/6969	0.0403046	0.423895	0.40603	RAB26	1
GO:0033628	BP	GO:0033628	regulation of cell adhesion mediated by integrin	45679	13/6969	0.0403046	0.423895	0.40603	CRKL	1
GO:0046580	BP	GO:0046580	negative regulation of Ras protein signal transduction	45679	13/6969	0.0403046	0.423895	0.40603	LZTR1	1
GO:0048384	BP	GO:0048384	retinoic acid receptor signaling pathway	45679	13/6969	0.0403046	0.423895	0.40603	CRKL	1
GO:0072528	BP	GO:0072528	pyrimidine-containing compound biosynthetic process	45679	13/6969	0.0403046	0.423895	0.40603	NME3	1
GO:0050727	BP	GO:0050727	regulation of inflammatory response	45710	105/6969	0.0427044	0.423895	0.40603	DNASE1/NLRC3	2
GO:0008347	BP	GO:0008347	glial cell migration	45679	14/6969	0.0433398	0.423895	0.40603	CRKL	1
GO:0048538	BP	GO:0048538	thymus development	45679	14/6969	0.0433398	0.423895	0.40603	CRKL	1
GO:0051058	BP	GO:0051058	negative regulation of small GTPase mediated signal transduction	45679	14/6969	0.0433398	0.423895	0.40603	LZTR1	1
GO:0090075	BP	GO:0090075	relaxation of muscle	45679	14/6969	0.0433398	0.423895	0.40603	HRC	1
GO:1900026	BP	GO:1900026	positive regulation of substrate adhesion-dependent cell spreading	45679	14/6969	0.0433398	0.423895	0.40603	CRKL	1
GO:0002757	BP	GO:0002757	immune response-activating signaling pathway	45710	108/6969	0.0449364	0.423895	0.40603	CRKL/NLRC3	2
GO:0035272	BP	GO:0035272	exocrine system development	45679	15/6969	0.0463659	0.423895	0.40603	RAB26	1
GO:0002764	BP	GO:0002764	immune response-regulating signaling pathway	45710	111/6969	0.0472116	0.423895	0.40603	CRKL/NLRC3	2
GO:0002886	BP	GO:0002886	regulation of myeloid leukocyte mediated immunity	45679	16/6969	0.0493829	0.423895	0.40603	DNASE1	1
GO:0045123	BP	GO:0045123	cellular extravasation	45679	16/6969	0.0493829	0.423895	0.40603	CRKL	1
GO:2001233	BP	GO:2001233	regulation of apoptotic signaling pathway	45710	116/6969	0.0510969	0.423895	0.40603	TRAF7/BCL2L12	2
GO:0000413	BP	GO:0000413	protein peptidyl-prolyl isomerization	45679	17/6969	0.0523907	0.423895	0.40603	PPIL2	1
GO:0001910	BP	GO:0001910	regulation of leukocyte mediated cytotoxicity	45679	17/6969	0.0523907	0.423895	0.40603	DNASE1	1
GO:0006220	BP	GO:0006220	pyrimidine nucleotide metabolic process	45679	17/6969	0.0523907	0.423895	0.40603	NME3	1
GO:0010824	BP	GO:0010824	regulation of centrosome duplication	45679	17/6969	0.0523907	0.423895	0.40603	CCNF	1
GO:0050773	BP	GO:0050773	regulation of dendrite development	45679	17/6969	0.0523907	0.423895	0.40603	CRKL	1
GO:1902531	BP	GO:1902531	regulation of intracellular signal transduction	45769	459/6969	0.0527717	0.423895	0.40603	TRAF7/LZTR1/CRKL/NLRC3	4
GO:0032720	BP	GO:0032720	negative regulation of tumor necrosis factor production	45679	18/6969	0.0553895	0.423895	0.40603	NLRC3	1
GO:0043124	BP	GO:0043124	negative regulation of canonical NF-kappaB signal transduction	45679	18/6969	0.0553895	0.423895	0.40603	NLRC3	1
GO:0046605	BP	GO:0046605	regulation of centrosome cycle	45679	18/6969	0.0553895	0.423895	0.40603	CCNF	1
GO:1900024	BP	GO:1900024	regulation of substrate adhesion-dependent cell spreading	45679	18/6969	0.0553895	0.423895	0.40603	CRKL	1
GO:1901019	BP	GO:1901019	regulation of calcium ion transmembrane transporter activity	45679	18/6969	0.0553895	0.423895	0.40603	HRC	1
GO:0051480	BP	GO:0051480	regulation of cytosolic calcium ion concentration	45679	19/6969	0.0583792	0.423895	0.40603	HRC	1
GO:0061337	BP	GO:0061337	cardiac conduction	45679	19/6969	0.0583792	0.423895	0.40603	HRC	1
GO:0090630	BP	GO:0090630	activation of GTPase activity	45679	19/6969	0.0583792	0.423895	0.40603	CRKL	1
GO:1903556	BP	GO:1903556	negative regulation of tumor necrosis factor superfamily cytokine production	45679	19/6969	0.0583792	0.423895	0.40603	NLRC3	1
GO:0006892	BP	GO:0006892	post-Golgi vesicle-mediated transport	45679	20/6969	0.0613599	0.423895	0.40603	RAB26	1
GO:0032715	BP	GO:0032715	negative regulation of interleukin-6 production	45679	20/6969	0.0613599	0.423895	0.40603	NLRC3	1
GO:0018208	BP	GO:0018208	peptidyl-proline modification	45679	21/6969	0.0643315	0.423895	0.40603	PPIL2	1
GO:0033627	BP	GO:0033627	cell adhesion mediated by integrin	45679	21/6969	0.0643315	0.423895	0.40603	CRKL	1
GO:2000404	BP	GO:2000404	regulation of T cell migration	45679	21/6969	0.0643315	0.423895	0.40603	CRKL	1
GO:0001932	BP	GO:0001932	regulation of protein phosphorylation	45738	299/6969	0.0659035	0.423895	0.40603	CCNF/CRKL/HRC	3
GO:0021766	BP	GO:0021766	hippocampus development	45679	22/6969	0.0672942	0.423895	0.40603	CRKL	1
GO:0032088	BP	GO:0032088	negative regulation of NF-kappaB transcription factor activity	45679	22/6969	0.0672942	0.423895	0.40603	NLRC3	1
GO:0039531	BP	GO:0039531	regulation of viral-induced cytoplasmic pattern recognition receptor signaling pathway	45679	22/6969	0.0672942	0.423895	0.40603	NLRC3	1
GO:0050688	BP	GO:0050688	regulation of defense response to virus	45679	22/6969	0.0672942	0.423895	0.40603	NLRC3	1
GO:0046854	BP	GO:0046854	phosphatidylinositol phosphate biosynthetic process	45679	23/6969	0.0702479	0.423895	0.40603	PI4KA	1
GO:0051279	BP	GO:0051279	regulation of release of sequestered calcium ion into cytosol	45679	23/6969	0.0702479	0.423895	0.40603	HRC	1
GO:0043410	BP	GO:0043410	positive regulation of MAPK cascade	45710	140/6969	0.0712487	0.423895	0.40603	TRAF7/CRKL	2
GO:0001655	BP	GO:0001655	urogenital system development	45679	24/6969	0.0731927	0.423895	0.40603	CRKL	1
GO:0070227	BP	GO:0070227	lymphocyte apoptotic process	45679	24/6969	0.0731927	0.423895	0.40603	CRKL	1
GO:0072527	BP	GO:0072527	pyrimidine-containing compound metabolic process	45679	24/6969	0.0731927	0.423895	0.40603	NME3	1
GO:1904888	BP	GO:1904888	cranial skeletal system development	45679	24/6969	0.0731927	0.423895	0.40603	CRKL	1
GO:0002253	BP	GO:0002253	activation of immune response	45710	143/6969	0.0739287	0.423895	0.40603	CRKL/NLRC3	2
GO:0021549	BP	GO:0021549	cerebellum development	45679	25/6969	0.0761286	0.423895	0.40603	CRKL	1
GO:0050852	BP	GO:0050852	T cell receptor signaling pathway	45679	25/6969	0.0761286	0.423895	0.40603	CRKL	1
GO:0002275	BP	GO:0002275	myeloid cell activation involved in immune response	45679	26/6969	0.0790556	0.423895	0.40603	DNASE1	1
GO:0002444	BP	GO:0002444	myeloid leukocyte mediated immunity	45679	26/6969	0.0790556	0.423895	0.40603	DNASE1	1
GO:0009206	BP	GO:0009206	purine ribonucleoside triphosphate biosynthetic process	45679	26/6969	0.0790556	0.423895	0.40603	NME3	1
GO:0031341	BP	GO:0031341	regulation of cell killing	45679	26/6969	0.0790556	0.423895	0.40603	DNASE1	1
GO:0051298	BP	GO:0051298	centrosome duplication	45679	26/6969	0.0790556	0.423895	0.40603	CCNF	1
GO:0072678	BP	GO:0072678	T cell migration	45679	26/6969	0.0790556	0.423895	0.40603	CRKL	1
GO:0018193	BP	GO:0018193	peptidyl-amino acid modification	45738	324/6969	0.0797837	0.423895	0.40603	PRMT1/HRC/PPIL2	3
GO:0009145	BP	GO:0009145	purine nucleoside triphosphate biosynthetic process	45679	27/6969	0.0819738	0.423895	0.40603	NME3	1
GO:0021987	BP	GO:0021987	cerebral cortex development	45679	27/6969	0.0819738	0.423895	0.40603	CRKL	1
GO:2000401	BP	GO:2000401	regulation of lymphocyte migration	45679	27/6969	0.0819738	0.423895	0.40603	CRKL	1
GO:0072657	BP	GO:0072657	protein localization to membrane	45710	153/6969	0.0830962	0.423895	0.40603	RAB26/CRKL	2
GO:0042325	BP	GO:0042325	regulation of phosphorylation	45738	330/6969	0.0832973	0.423895	0.40603	CCNF/CRKL/HRC	3
GO:0048534	BP	GO:0048534	hematopoietic or lymphoid organ development	45679	28/6969	0.0848831	0.423895	0.40603	CRKL	1
GO:1902532	BP	GO:1902532	negative regulation of intracellular signal transduction	45710	157/6969	0.0868595	0.423895	0.40603	LZTR1/NLRC3	2
GO:0008543	BP	GO:0008543	fibroblast growth factor receptor signaling pathway	45679	29/6969	0.0877836	0.423895	0.40603	CRKL	1
GO:0009201	BP	GO:0009201	ribonucleoside triphosphate biosynthetic process	45679	29/6969	0.0877836	0.423895	0.40603	NME3	1
GO:0010811	BP	GO:0010811	positive regulation of cell-substrate adhesion	45679	29/6969	0.0877836	0.423895	0.40603	CRKL	1
GO:0022037	BP	GO:0022037	metencephalon development	45679	29/6969	0.0877836	0.423895	0.40603	CRKL	1
GO:0098876	BP	GO:0098876	vesicle-mediated transport to the plasma membrane	45679	29/6969	0.0877836	0.423895	0.40603	RAB26	1
GO:2001257	BP	GO:2001257	regulation of cation channel activity	45679	29/6969	0.0877836	0.423895	0.40603	HRC	1
GO:0001909	BP	GO:0001909	leukocyte mediated cytotoxicity	45679	30/6969	0.0906754	0.423895	0.40603	DNASE1	1
GO:0002526	BP	GO:0002526	acute inflammatory response	45679	30/6969	0.0906754	0.423895	0.40603	DNASE1	1
GO:0002832	BP	GO:0002832	negative regulation of response to biotic stimulus	45679	30/6969	0.0906754	0.423895	0.40603	NLRC3	1
GO:0021761	BP	GO:0021761	limbic system development	45679	30/6969	0.0906754	0.423895	0.40603	CRKL	1
GO:0034446	BP	GO:0034446	substrate adhesion-dependent cell spreading	45679	30/6969	0.0906754	0.423895	0.40603	CRKL	1
GO:0071887	BP	GO:0071887	leukocyte apoptotic process	45679	31/6969	0.0935584	0.423895	0.40603	CRKL	1
GO:0003151	BP	GO:0003151	outflow tract morphogenesis	45679	32/6969	0.0964327	0.423895	0.40603	CRKL	1
GO:0071466	BP	GO:0071466	cellular response to xenobiotic stimulus	45679	32/6969	0.0964327	0.423895	0.40603	CRKL	1
GO:1901222	BP	GO:1901222	regulation of non-canonical NF-kappaB signal transduction	45679	32/6969	0.0964327	0.423895	0.40603	NLRC3	1
GO:0051668	BP	GO:0051668	localization within membrane	45710	169/6969	0.098456	0.423895	0.40603	RAB26/CRKL	2
GO:0097190	BP	GO:0097190	apoptotic signaling pathway	45710	169/6969	0.098456	0.423895	0.40603	TRAF7/BCL2L12	2
GO:0002027	BP	GO:0002027	regulation of heart rate	45679	33/6969	0.0992983	0.423895	0.40603	HRC	1
GO:0002753	BP	GO:0002753	cytosolic pattern recognition receptor signaling pathway	45679	33/6969	0.0992983	0.423895	0.40603	NLRC3	1
GO:0009142	BP	GO:0009142	nucleoside triphosphate biosynthetic process	45679	33/6969	0.0992983	0.423895	0.40603	NME3	1
GO:0099173	BP	GO:0099173	postsynapse organization	45679	33/6969	0.0992983	0.423895	0.40603	CRKL	1
GO:0000079	BP	GO:0000079	regulation of cyclin-dependent protein serine/threonine kinase activity	45679	34/6969	0.102155	0.423895	0.40603	CCNF	1
GO:0030010	BP	GO:0030010	establishment of cell polarity	45679	34/6969	0.102155	0.423895	0.40603	CRKL	1
GO:0051209	BP	GO:0051209	release of sequestered calcium ion into cytosol	45679	34/6969	0.102155	0.423895	0.40603	HRC	1
GO:0051282	BP	GO:0051282	regulation of sequestering of calcium ion	45679	34/6969	0.102155	0.423895	0.40603	HRC	1
GO:0051283	BP	GO:0051283	negative regulation of sequestering of calcium ion	45679	34/6969	0.102155	0.423895	0.40603	HRC	1
GO:0051208	BP	GO:0051208	sequestering of calcium ion	45679	35/6969	0.105003	0.423895	0.40603	HRC	1
GO:1904029	BP	GO:1904029	regulation of cyclin-dependent protein kinase activity	45679	35/6969	0.105003	0.423895	0.40603	CCNF	1
GO:0019220	BP	GO:0019220	regulation of phosphate metabolic process	45738	367/6969	0.106432	0.423895	0.40603	CCNF/CRKL/HRC	3
GO:0051174	BP	GO:0051174	regulation of phosphorus metabolic process	45738	367/6969	0.106432	0.423895	0.40603	CCNF/CRKL/HRC	3
GO:0044344	BP	GO:0044344	cellular response to fibroblast growth factor stimulus	45679	36/6969	0.107843	0.423895	0.40603	CRKL	1
GO:0071774	BP	GO:0071774	response to fibroblast growth factor	45679	36/6969	0.107843	0.423895	0.40603	CRKL	1
GO:0009205	BP	GO:0009205	purine ribonucleoside triphosphate metabolic process	45679	37/6969	0.110674	0.423895	0.40603	NME3	1
GO:0062207	BP	GO:0062207	regulation of pattern recognition receptor signaling pathway	45679	37/6969	0.110674	0.423895	0.40603	NLRC3	1
GO:0071675	BP	GO:0071675	regulation of mononuclear cell migration	45679	37/6969	0.110674	0.423895	0.40603	CRKL	1
GO:0001764	BP	GO:0001764	neuron migration	45679	38/6969	0.113496	0.423895	0.40603	CRKL	1
GO:0031333	BP	GO:0031333	negative regulation of protein-containing complex assembly	45679	38/6969	0.113496	0.423895	0.40603	NLRC3	1
GO:0050851	BP	GO:0050851	antigen receptor-mediated signaling pathway	45679	38/6969	0.113496	0.423895	0.40603	CRKL	1
GO:1903169	BP	GO:1903169	regulation of calcium ion transmembrane transport	45679	38/6969	0.113496	0.423895	0.40603	HRC	1
GO:0090407	BP	GO:0090407	organophosphate biosynthetic process	45710	186/6969	0.1156	0.423895	0.40603	NME3/PI4KA	2
GO:0009144	BP	GO:0009144	purine nucleoside triphosphate metabolic process	45679	39/6969	0.11631	0.423895	0.40603	NME3	1
GO:0048565	BP	GO:0048565	digestive tract development	45679	39/6969	0.11631	0.423895	0.40603	CRKL	1
GO:0009199	BP	GO:0009199	ribonucleoside triphosphate metabolic process	45679	40/6969	0.119116	0.423895	0.40603	NME3	1
GO:0030902	BP	GO:0030902	hindbrain development	45679	40/6969	0.119116	0.423895	0.40603	CRKL	1
GO:0038061	BP	GO:0038061	non-canonical NF-kappaB signal transduction	45679	40/6969	0.119116	0.423895	0.40603	NLRC3	1
GO:0055123	BP	GO:0055123	digestive system development	45679	40/6969	0.119116	0.423895	0.40603	CRKL	1
GO:0007098	BP	GO:0007098	centrosome cycle	45679	41/6969	0.121913	0.423895	0.40603	CCNF	1
GO:0021543	BP	GO:0021543	pallium development	45679	42/6969	0.124701	0.423895	0.40603	CRKL	1
GO:0097553	BP	GO:0097553	calcium ion transmembrane import into cytosol	45679	42/6969	0.124701	0.423895	0.40603	HRC	1
GO:0051129	BP	GO:0051129	negative regulation of cellular component organization	45710	196/6969	0.126032	0.423895	0.40603	CCNF/NLRC3	2
GO:0035270	BP	GO:0035270	endocrine system development	45679	43/6969	0.127481	0.423895	0.40603	CRKL	1
GO:0072676	BP	GO:0072676	lymphocyte migration	45679	43/6969	0.127481	0.423895	0.40603	CRKL	1
GO:2001236	BP	GO:2001236	regulation of extrinsic apoptotic signaling pathway	45679	43/6969	0.127481	0.423895	0.40603	BCL2L12	1
GO:0031399	BP	GO:0031399	regulation of protein modification process	45738	398/6969	0.127617	0.423895	0.40603	CCNF/CRKL/HRC	3
GO:0007416	BP	GO:0007416	synapse assembly	45679	44/6969	0.130252	0.423895	0.40603	CRKL	1
GO:0043433	BP	GO:0043433	negative regulation of DNA-binding transcription factor activity	45679	44/6969	0.130252	0.423895	0.40603	NLRC3	1
GO:0050728	BP	GO:0050728	negative regulation of inflammatory response	45679	44/6969	0.130252	0.423895	0.40603	NLRC3	1
GO:1905475	BP	GO:1905475	regulation of protein localization to membrane	45679	44/6969	0.130252	0.423895	0.40603	CRKL	1
GO:0043408	BP	GO:0043408	regulation of MAPK cascade	45710	201/6969	0.131334	0.423895	0.40603	TRAF7/CRKL	2
GO:0050778	BP	GO:0050778	positive regulation of immune response	45710	201/6969	0.131334	0.423895	0.40603	CRKL/NLRC3	2
GO:0031023	BP	GO:0031023	microtubule organizing center organization	45679	45/6969	0.133016	0.423895	0.40603	CCNF	1
GO:0006661	BP	GO:0006661	phosphatidylinositol biosynthetic process	45679	46/6969	0.13577	0.423895	0.40603	PI4KA	1
GO:0009141	BP	GO:0009141	nucleoside triphosphate metabolic process	45679	46/6969	0.13577	0.423895	0.40603	NME3	1
GO:0017157	BP	GO:0017157	regulation of exocytosis	45679	47/6969	0.138517	0.423895	0.40603	RAB26	1
GO:0032640	BP	GO:0032640	tumor necrosis factor production	45679	47/6969	0.138517	0.423895	0.40603	NLRC3	1
GO:0032680	BP	GO:0032680	regulation of tumor necrosis factor production	45679	47/6969	0.138517	0.423895	0.40603	NLRC3	1
GO:1902075	BP	GO:1902075	cellular response to salt	45679	47/6969	0.138517	0.423895	0.40603	CRKL	1
GO:0008016	BP	GO:0008016	regulation of heart contraction	45679	48/6969	0.141255	0.423895	0.40603	HRC	1
GO:0042274	BP	GO:0042274	ribosomal small subunit biogenesis	45679	48/6969	0.141255	0.423895	0.40603	RPS11	1
GO:0071706	BP	GO:0071706	tumor necrosis factor superfamily cytokine production	45679	48/6969	0.141255	0.423895	0.40603	NLRC3	1
GO:1903555	BP	GO:1903555	regulation of tumor necrosis factor superfamily cytokine production	45679	48/6969	0.141255	0.423895	0.40603	NLRC3	1
GO:0031347	BP	GO:0031347	regulation of defense response	45710	212/6969	0.143187	0.423895	0.40603	DNASE1/NLRC3	2
GO:0007163	BP	GO:0007163	establishment or maintenance of cell polarity	45679	49/6969	0.143984	0.423895	0.40603	CRKL	1
GO:0033135	BP	GO:0033135	regulation of peptidyl-serine phosphorylation	45679	49/6969	0.143984	0.423895	0.40603	HRC	1
GO:0000165	BP	GO:0000165	MAPK cascade	45710	215/6969	0.146461	0.423895	0.40603	TRAF7/CRKL	2
GO:0001890	BP	GO:0001890	placenta development	45679	50/6969	0.146706	0.423895	0.40603	CCNF	1
GO:0001906	BP	GO:0001906	cell killing	45679	50/6969	0.146706	0.423895	0.40603	DNASE1	1
GO:0006479	BP	GO:0006479	protein methylation	45679	50/6969	0.146706	0.423895	0.40603	PRMT1	1
GO:0008213	BP	GO:0008213	protein alkylation	45679	50/6969	0.146706	0.423895	0.40603	PRMT1	1
GO:0008584	BP	GO:0008584	male gonad development	45679	50/6969	0.146706	0.423895	0.40603	CRKL	1
GO:0016358	BP	GO:0016358	dendrite development	45679	50/6969	0.146706	0.423895	0.40603	CRKL	1
GO:0030041	BP	GO:0030041	actin filament polymerization	45679	50/6969	0.146706	0.423895	0.40603	MSRB1	1
GO:0046546	BP	GO:0046546	development of primary male sexual characteristics	45679	50/6969	0.146706	0.423895	0.40603	CRKL	1
GO:0002682	BP	GO:0002682	regulation of immune system process	45738	425/6969	0.147262	0.423895	0.40603	CRKL/DNASE1/NLRC3	3
GO:0032635	BP	GO:0032635	interleukin-6 production	45679	51/6969	0.149419	0.423895	0.40603	NLRC3	1
GO:0032675	BP	GO:0032675	regulation of interleukin-6 production	45679	51/6969	0.149419	0.423895	0.40603	NLRC3	1
GO:0051494	BP	GO:0051494	negative regulation of cytoskeleton organization	45679	51/6969	0.149419	0.423895	0.40603	CCNF	1
GO:0009410	BP	GO:0009410	response to xenobiotic stimulus	45679	52/6969	0.152124	0.426928	0.408935	CRKL	1
GO:0032412	BP	GO:0032412	regulation of monoatomic ion transmembrane transporter activity	45679	52/6969	0.152124	0.426928	0.408935	HRC	1
GO:0010810	BP	GO:0010810	regulation of cell-substrate adhesion	45679	53/6969	0.154821	0.4276	0.409578	CRKL	1
GO:0046578	BP	GO:0046578	regulation of Ras protein signal transduction	45679	53/6969	0.154821	0.4276	0.409578	LZTR1	1
GO:2001235	BP	GO:2001235	positive regulation of apoptotic signaling pathway	45679	53/6969	0.154821	0.4276	0.409578	TRAF7	1
GO:0046661	BP	GO:0046661	male sex differentiation	45679	55/6969	0.16019	0.437795	0.419344	CRKL	1
GO:0071674	BP	GO:0071674	mononuclear cell migration	45679	55/6969	0.16019	0.437795	0.419344	CRKL	1
GO:0002520	BP	GO:0002520	immune system development	45679	56/6969	0.162862	0.440486	0.421922	CRKL	1
GO:0007338	BP	GO:0007338	single fertilization	45679	56/6969	0.162862	0.440486	0.421922	CRKL	1
GO:0002685	BP	GO:0002685	regulation of leukocyte migration	45679	58/6969	0.168182	0.443389	0.424702	CRKL	1
GO:0022898	BP	GO:0022898	regulation of transmembrane transporter activity	45679	58/6969	0.168182	0.443389	0.424702	HRC	1
GO:0045055	BP	GO:0045055	regulated exocytosis	45679	58/6969	0.168182	0.443389	0.424702	RAB26	1
GO:0051056	BP	GO:0051056	regulation of small GTPase mediated signal transduction	45679	58/6969	0.168182	0.443389	0.424702	LZTR1	1
GO:0060047	BP	GO:0060047	heart contraction	45679	58/6969	0.168182	0.443389	0.424702	HRC	1
GO:0008154	BP	GO:0008154	actin polymerization or depolymerization	45679	59/6969	0.17083	0.444738	0.425994	MSRB1	1
GO:0051651	BP	GO:0051651	maintenance of location in cell	45679	59/6969	0.17083	0.444738	0.425994	HRC	1
GO:0046488	BP	GO:0046488	phosphatidylinositol metabolic process	45679	60/6969	0.17347	0.444738	0.425994	PI4KA	1
GO:0090257	BP	GO:0090257	regulation of muscle system process	45679	61/6969	0.176102	0.444738	0.425994	HRC	1
GO:0002274	BP	GO:0002274	myeloid leukocyte activation	45679	62/6969	0.178726	0.444738	0.425994	DNASE1	1
GO:0002429	BP	GO:0002429	immune response-activating cell surface receptor signaling pathway	45679	62/6969	0.178726	0.444738	0.425994	CRKL	1
GO:0021537	BP	GO:0021537	telencephalon development	45679	62/6969	0.178726	0.444738	0.425994	CRKL	1
GO:0032409	BP	GO:0032409	regulation of transporter activity	45679	62/6969	0.178726	0.444738	0.425994	HRC	1
GO:0046474	BP	GO:0046474	glycerophospholipid biosynthetic process	45679	62/6969	0.178726	0.444738	0.425994	PI4KA	1
GO:0051924	BP	GO:0051924	regulation of calcium ion transport	45679	62/6969	0.178726	0.444738	0.425994	HRC	1
GO:0003015	BP	GO:0003015	heart process	45679	63/6969	0.181341	0.444738	0.425994	HRC	1
GO:0097191	BP	GO:0097191	extrinsic apoptotic signaling pathway	45679	63/6969	0.181341	0.444738	0.425994	BCL2L12	1
GO:0002703	BP	GO:0002703	regulation of leukocyte mediated immunity	45679	64/6969	0.183949	0.444738	0.425994	DNASE1	1
GO:0002768	BP	GO:0002768	immune response-regulating cell surface receptor signaling pathway	45679	64/6969	0.183949	0.444738	0.425994	CRKL	1
GO:0070588	BP	GO:0070588	calcium ion transmembrane transport	45679	64/6969	0.183949	0.444738	0.425994	HRC	1
GO:0050776	BP	GO:0050776	regulation of immune response	45710	250/6969	0.185748	0.444738	0.425994	CRKL/NLRC3	2
GO:0043547	BP	GO:0043547	positive regulation of GTPase activity	45679	65/6969	0.186549	0.444738	0.425994	CRKL	1
GO:0071560	BP	GO:0071560	cellular response to transforming growth factor beta stimulus	45679	65/6969	0.186549	0.444738	0.425994	CRKL	1
GO:0090150	BP	GO:0090150	establishment of protein localization to membrane	45679	65/6969	0.186549	0.444738	0.425994	RAB26	1
GO:0000209	BP	GO:0000209	protein polyubiquitination	45679	66/6969	0.189141	0.444738	0.425994	PPIL2	1
GO:0002221	BP	GO:0002221	pattern recognition receptor signaling pathway	45679	66/6969	0.189141	0.444738	0.425994	NLRC3	1
GO:0009566	BP	GO:0009566	fertilization	45679	66/6969	0.189141	0.444738	0.425994	CRKL	1
GO:0031348	BP	GO:0031348	negative regulation of defense response	45679	66/6969	0.189141	0.444738	0.425994	NLRC3	1
GO:0071559	BP	GO:0071559	response to transforming growth factor beta	45679	66/6969	0.189141	0.444738	0.425994	CRKL	1
GO:0070374	BP	GO:0070374	positive regulation of ERK1 and ERK2 cascade	45679	67/6969	0.191726	0.444876	0.426127	CRKL	1
GO:0006954	BP	GO:0006954	inflammatory response	45710	256/6969	0.19265	0.444876	0.426127	DNASE1/NLRC3	2
GO:0002758	BP	GO:0002758	innate immune response-activating signaling pathway	45679	68/6969	0.194302	0.444876	0.426127	NLRC3	1
GO:0007596	BP	GO:0007596	blood coagulation	45679	68/6969	0.194302	0.444876	0.426127	SERPIND1	1
GO:0009952	BP	GO:0009952	anterior/posterior pattern specification	45679	68/6969	0.194302	0.444876	0.426127	CRKL	1
GO:0007599	BP	GO:0007599	hemostasis	45679	69/6969	0.196871	0.444876	0.426127	SERPIND1	1
GO:0009152	BP	GO:0009152	purine ribonucleotide biosynthetic process	45679	69/6969	0.196871	0.444876	0.426127	NME3	1
GO:0072659	BP	GO:0072659	protein localization to plasma membrane	45679	69/6969	0.196871	0.444876	0.426127	RAB26	1
GO:1903522	BP	GO:1903522	regulation of blood circulation	45679	69/6969	0.196871	0.444876	0.426127	HRC	1
GO:0006457	BP	GO:0006457	protein folding	45679	70/6969	0.199431	0.444885	0.426135	PPIL2	1
GO:0050817	BP	GO:0050817	coagulation	45679	70/6969	0.199431	0.444885	0.426135	SERPIND1	1
GO:1902074	BP	GO:1902074	response to salt	45679	70/6969	0.199431	0.444885	0.426135	CRKL	1
GO:0032886	BP	GO:0032886	regulation of microtubule-based process	45679	71/6969	0.201984	0.446762	0.427933	CCNF	1
GO:0043122	BP	GO:0043122	regulation of canonical NF-kappaB signal transduction	45679	71/6969	0.201984	0.446762	0.427933	NLRC3	1
GO:1902533	BP	GO:1902533	positive regulation of intracellular signal transduction	45710	268/6969	0.206567	0.450105	0.431135	TRAF7/CRKL	2
GO:0009260	BP	GO:0009260	ribonucleotide biosynthetic process	45679	73/6969	0.207067	0.450105	0.431135	NME3	1
GO:0045017	BP	GO:0045017	glycerolipid biosynthetic process	45679	73/6969	0.207067	0.450105	0.431135	PI4KA	1
GO:0045321	BP	GO:0045321	leukocyte activation	45710	270/6969	0.208899	0.450105	0.431135	DNASE1/NLRC3	2
GO:0008406	BP	GO:0008406	gonad development	45679	74/6969	0.209596	0.450105	0.431135	CRKL	1
GO:0045137	BP	GO:0045137	development of primary sexual characteristics	45679	74/6969	0.209596	0.450105	0.431135	CRKL	1
GO:1904062	BP	GO:1904062	regulation of monoatomic cation transmembrane transport	45679	74/6969	0.209596	0.450105	0.431135	HRC	1
GO:0006164	BP	GO:0006164	purine nucleotide biosynthetic process	45679	75/6969	0.212118	0.450105	0.431135	NME3	1
GO:0031589	BP	GO:0031589	cell-substrate adhesion	45679	75/6969	0.212118	0.450105	0.431135	CRKL	1
GO:0046390	BP	GO:0046390	ribose phosphate biosynthetic process	45679	75/6969	0.212118	0.450105	0.431135	NME3	1
GO:0002218	BP	GO:0002218	activation of innate immune response	45679	76/6969	0.214633	0.453596	0.434479	NLRC3	1
GO:0001818	BP	GO:0001818	negative regulation of cytokine production	45679	78/6969	0.219638	0.460446	0.441041	NLRC3	1
GO:0003007	BP	GO:0003007	heart morphogenesis	45679	78/6969	0.219638	0.460446	0.441041	CRKL	1
GO:0051258	BP	GO:0051258	protein polymerization	45679	79/6969	0.22213	0.463807	0.444259	MSRB1	1
GO:0072522	BP	GO:0072522	purine-containing compound biosynthetic process	45679	81/6969	0.22709	0.472274	0.45237	NME3	1
GO:0018105	BP	GO:0018105	peptidyl-serine phosphorylation	45679	82/6969	0.229558	0.473102	0.453163	HRC	1
GO:0001822	BP	GO:0001822	kidney development	45679	83/6969	0.232019	0.473102	0.453163	PKD1	1
GO:0007249	BP	GO:0007249	canonical NF-kappaB signal transduction	45679	83/6969	0.232019	0.473102	0.453163	NLRC3	1
GO:0008654	BP	GO:0008654	phospholipid biosynthetic process	45679	83/6969	0.232019	0.473102	0.453163	PI4KA	1
GO:1990778	BP	GO:1990778	protein localization to cell periphery	45679	83/6969	0.232019	0.473102	0.453163	RAB26	1
GO:0002684	BP	GO:0002684	positive regulation of immune system process	45710	291/6969	0.233568	0.473275	0.453329	CRKL/NLRC3	2
GO:0042063	BP	GO:0042063	gliogenesis	45679	85/6969	0.236919	0.473275	0.453329	CRKL	1
GO:0072001	BP	GO:0072001	renal system development	45679	85/6969	0.236919	0.473275	0.453329	PKD1	1
GO:0007548	BP	GO:0007548	sex differentiation	45679	86/6969	0.239358	0.473275	0.453329	CRKL	1
GO:0009165	BP	GO:0009165	nucleotide biosynthetic process	45679	86/6969	0.239358	0.473275	0.453329	NME3	1
GO:0043087	BP	GO:0043087	regulation of GTPase activity	45679	86/6969	0.239358	0.473275	0.453329	CRKL	1
GO:0043414	BP	GO:0043414	macromolecule methylation	45679	86/6969	0.239358	0.473275	0.453329	PRMT1	1
GO:1901293	BP	GO:1901293	nucleoside phosphate biosynthetic process	45679	86/6969	0.239358	0.473275	0.453329	NME3	1
GO:0010975	BP	GO:0010975	regulation of neuron projection development	45679	87/6969	0.241789	0.474488	0.45449	CRKL	1
GO:0051235	BP	GO:0051235	maintenance of location	45679	87/6969	0.241789	0.474488	0.45449	HRC	1
GO:0018209	BP	GO:0018209	peptidyl-serine modification	45679	88/6969	0.244213	0.476816	0.456721	HRC	1
GO:0032101	BP	GO:0032101	regulation of response to external stimulus	45710	301/6969	0.245405	0.476816	0.456721	DNASE1/NLRC3	2
GO:0045087	BP	GO:0045087	innate immune response	45710	302/6969	0.246591	0.476816	0.456721	MSRB1/NLRC3	2
GO:0050808	BP	GO:0050808	synapse organization	45679	89/6969	0.246629	0.476816	0.456721	CRKL	1
GO:0006887	BP	GO:0006887	exocytosis	45679	91/6969	0.25144	0.483582	0.463201	RAB26	1
GO:0001933	BP	GO:0001933	negative regulation of protein phosphorylation	45679	92/6969	0.253834	0.483582	0.463201	CRKL	1
GO:0006650	BP	GO:0006650	glycerophospholipid metabolic process	45679	92/6969	0.253834	0.483582	0.463201	PI4KA	1
GO:0048193	BP	GO:0048193	Golgi vesicle transport	45679	92/6969	0.253834	0.483582	0.463201	RAB26	1
GO:0001775	BP	GO:0001775	cell activation	45710	310/6969	0.256091	0.484024	0.463624	DNASE1/NLRC3	2
GO:0045089	BP	GO:0045089	positive regulation of innate immune response	45679	94/6969	0.258601	0.484024	0.463624	NLRC3	1
GO:0010629	BP	GO:0010629	negative regulation of gene expression	45710	313/6969	0.259658	0.484024	0.463624	CRKL/NLRC3	2
GO:0006874	BP	GO:0006874	intracellular calcium ion homeostasis	45679	95/6969	0.260973	0.484024	0.463624	HRC	1
GO:0048608	BP	GO:0048608	reproductive structure development	45679	95/6969	0.260973	0.484024	0.463624	CRKL	1
GO:0007265	BP	GO:0007265	Ras protein signal transduction	45679	96/6969	0.263339	0.484024	0.463624	LZTR1	1
GO:0010948	BP	GO:0010948	negative regulation of cell cycle process	45679	96/6969	0.263339	0.484024	0.463624	CCNF	1
GO:0010959	BP	GO:0010959	regulation of metal ion transport	45679	96/6969	0.263339	0.484024	0.463624	HRC	1
GO:0060326	BP	GO:0060326	cell chemotaxis	45679	96/6969	0.263339	0.484024	0.463624	CRKL	1
GO:0061458	BP	GO:0061458	reproductive system development	45679	96/6969	0.263339	0.484024	0.463624	CRKL	1
GO:0002366	BP	GO:0002366	leukocyte activation involved in immune response	45679	97/6969	0.265697	0.484943	0.464505	DNASE1	1
GO:0030900	BP	GO:0030900	forebrain development	45679	97/6969	0.265697	0.484943	0.464505	CRKL	1
GO:0002833	BP	GO:0002833	positive regulation of response to biotic stimulus	45679	98/6969	0.268047	0.486704	0.466192	NLRC3	1
GO:0002263	BP	GO:0002263	cell activation involved in immune response	45679	99/6969	0.270391	0.486704	0.466192	DNASE1	1
GO:0002697	BP	GO:0002697	regulation of immune effector process	45679	99/6969	0.270391	0.486704	0.466192	DNASE1	1
GO:0055074	BP	GO:0055074	calcium ion homeostasis	45679	99/6969	0.270391	0.486704	0.466192	HRC	1
GO:0001558	BP	GO:0001558	regulation of cell growth	45679	100/6969	0.272728	0.487547	0.466999	CRKL	1
GO:0016570	BP	GO:0016570	histone modification	45679	100/6969	0.272728	0.487547	0.466999	PRMT1	1
GO:0006816	BP	GO:0006816	calcium ion transport	45679	102/6969	0.277379	0.492489	0.471733	HRC	1
GO:0050878	BP	GO:0050878	regulation of body fluid levels	45679	102/6969	0.277379	0.492489	0.471733	SERPIND1	1
GO:0019637	BP	GO:0019637	organophosphate metabolic process	45710	330/6969	0.279902	0.495284	0.47441	NME3/PI4KA	2
GO:0042326	BP	GO:0042326	negative regulation of phosphorylation	45679	104/6969	0.282002	0.497315	0.476355	CRKL	1
GO:0006790	BP	GO:0006790	sulfur compound metabolic process	45679	105/6969	0.284303	0.498007	0.477019	NUBP2	1
GO:0050900	BP	GO:0050900	leukocyte migration	45679	105/6969	0.284303	0.498007	0.477019	CRKL	1
GO:0002443	BP	GO:0002443	leukocyte mediated immunity	45679	109/6969	0.293437	0.508883	0.487436	DNASE1	1
GO:0034329	BP	GO:0034329	cell junction assembly	45679	109/6969	0.293437	0.508883	0.487436	CRKL	1
GO:0034765	BP	GO:0034765	regulation of monoatomic ion transmembrane transport	45679	109/6969	0.293437	0.508883	0.487436	HRC	1
GO:0044772	BP	GO:0044772	mitotic cell cycle phase transition	45679	110/6969	0.295703	0.51095	0.489416	CCNF	1
GO:0003012	BP	GO:0003012	muscle system process	45679	111/6969	0.297962	0.51095	0.489416	HRC	1
GO:0042060	BP	GO:0042060	wound healing	45679	111/6969	0.297962	0.51095	0.489416	SERPIND1	1
GO:0009150	BP	GO:0009150	purine ribonucleotide metabolic process	45679	112/6969	0.300214	0.51095	0.489416	NME3	1
GO:0032102	BP	GO:0032102	negative regulation of response to external stimulus	45679	112/6969	0.300214	0.51095	0.489416	NLRC3	1
GO:0009968	BP	GO:0009968	negative regulation of signal transduction	45710	348/6969	0.301343	0.51095	0.489416	LZTR1/NLRC3	2
GO:0043254	BP	GO:0043254	regulation of protein-containing complex assembly	45679	113/6969	0.302459	0.51095	0.489416	NLRC3	1
GO:0071900	BP	GO:0071900	regulation of protein serine/threonine kinase activity	45679	113/6969	0.302459	0.51095	0.489416	CCNF	1
GO:0045088	BP	GO:0045088	regulation of innate immune response	45679	114/6969	0.304697	0.513071	0.491447	NLRC3	1
GO:0002683	BP	GO:0002683	negative regulation of immune system process	45679	115/6969	0.306929	0.513515	0.491873	NLRC3	1
GO:0016049	BP	GO:0016049	cell growth	45679	115/6969	0.306929	0.513515	0.491873	CRKL	1
GO:0010639	BP	GO:0010639	negative regulation of organelle organization	45679	116/6969	0.309153	0.513943	0.492282	CCNF	1
GO:0043161	BP	GO:0043161	proteasome-mediated ubiquitin-dependent protein catabolic process	45679	116/6969	0.309153	0.513943	0.492282	CCNF	1
GO:0003002	BP	GO:0003002	regionalization	45679	117/6969	0.311371	0.514353	0.492676	CRKL	1
GO:0045785	BP	GO:0045785	positive regulation of cell adhesion	45679	117/6969	0.311371	0.514353	0.492676	CRKL	1
GO:0009259	BP	GO:0009259	ribonucleotide metabolic process	45679	118/6969	0.313582	0.516372	0.494609	NME3	1
GO:0010563	BP	GO:0010563	negative regulation of phosphorus metabolic process	45679	119/6969	0.315786	0.516741	0.494963	CRKL	1
GO:0045936	BP	GO:0045936	negative regulation of phosphate metabolic process	45679	119/6969	0.315786	0.516741	0.494963	CRKL	1
GO:0019693	BP	GO:0019693	ribose phosphate metabolic process	45679	120/6969	0.317984	0.518066	0.496232	NME3	1
GO:0048732	BP	GO:0048732	gland development	45679	121/6969	0.320175	0.518066	0.496232	CRKL	1
GO:0045786	BP	GO:0045786	negative regulation of cell cycle	45679	122/6969	0.322359	0.518066	0.496232	CCNF	1
GO:0051607	BP	GO:0051607	defense response to virus	45679	122/6969	0.322359	0.518066	0.496232	NLRC3	1
GO:0140546	BP	GO:0140546	defense response to symbiont	45679	122/6969	0.322359	0.518066	0.496232	NLRC3	1
GO:0030030	BP	GO:0030030	cell projection organization	45710	367/6969	0.323912	0.518066	0.496232	CRKL/CLUAP1	2
GO:0007389	BP	GO:0007389	pattern specification process	45679	123/6969	0.324536	0.518066	0.496232	CRKL	1
GO:0060627	BP	GO:0060627	regulation of vesicle-mediated transport	45679	123/6969	0.324536	0.518066	0.496232	RAB26	1
GO:0032259	BP	GO:0032259	methylation	45679	124/6969	0.326707	0.519941	0.498028	PRMT1	1
GO:0007015	BP	GO:0007015	actin filament organization	45679	126/6969	0.331028	0.522044	0.500042	MSRB1	1
GO:0008015	BP	GO:0008015	blood circulation	45679	126/6969	0.331028	0.522044	0.500042	HRC	1
GO:0046486	BP	GO:0046486	glycerolipid metabolic process	45679	126/6969	0.331028	0.522044	0.500042	PI4KA	1
GO:0051090	BP	GO:0051090	regulation of DNA-binding transcription factor activity	45679	128/6969	0.335323	0.527182	0.504964	NLRC3	1
GO:0010648	BP	GO:0010648	negative regulation of cell communication	45710	380/6969	0.339283	0.527182	0.504964	LZTR1/NLRC3	2
GO:0002831	BP	GO:0002831	regulation of response to biotic stimulus	45679	130/6969	0.339591	0.527182	0.504964	NLRC3	1
GO:0023057	BP	GO:0023057	negative regulation of signaling	45710	381/6969	0.340462	0.527182	0.504964	LZTR1/NLRC3	2
GO:0031349	BP	GO:0031349	positive regulation of defense response	45679	131/6969	0.341716	0.527182	0.504964	NLRC3	1
GO:0007264	BP	GO:0007264	small GTPase mediated signal transduction	45679	132/6969	0.343834	0.527182	0.504964	LZTR1	1
GO:0003013	BP	GO:0003013	circulatory system process	45679	133/6969	0.345945	0.527182	0.504964	HRC	1
GO:0010498	BP	GO:0010498	proteasomal protein catabolic process	45679	133/6969	0.345945	0.527182	0.504964	CCNF	1
GO:0034655	BP	GO:0034655	nucleobase-containing compound catabolic process	45679	133/6969	0.345945	0.527182	0.504964	DNASE1	1
GO:0007283	BP	GO:0007283	spermatogenesis	45679	134/6969	0.34805	0.527182	0.504964	CRKL	1
GO:0007010	BP	GO:0007010	cytoskeleton organization	45710	388/6969	0.348703	0.527182	0.504964	MSRB1/CCNF	2
GO:0006163	BP	GO:0006163	purine nucleotide metabolic process	45679	136/6969	0.35224	0.527182	0.504964	NME3	1
GO:0009615	BP	GO:0009615	response to virus	45679	137/6969	0.354326	0.527182	0.504964	NLRC3	1
GO:0042254	BP	GO:0042254	ribosome biogenesis	45679	137/6969	0.354326	0.527182	0.504964	RPS11	1
GO:0120035	BP	GO:0120035	regulation of plasma membrane bounded cell projection organization	45679	137/6969	0.354326	0.527182	0.504964	CRKL	1
GO:0009967	BP	GO:0009967	positive regulation of signal transduction	45710	394/6969	0.355746	0.527182	0.504964	TRAF7/CRKL	2
GO:0006644	BP	GO:0006644	phospholipid metabolic process	45679	138/6969	0.356405	0.527182	0.504964	PI4KA	1
GO:0030335	BP	GO:0030335	positive regulation of cell migration	45679	138/6969	0.356405	0.527182	0.504964	CRKL	1
GO:0031400	BP	GO:0031400	negative regulation of protein modification process	45679	138/6969	0.356405	0.527182	0.504964	CRKL	1
GO:0080134	BP	GO:0080134	regulation of response to stress	45710	395/6969	0.356918	0.527182	0.504964	DNASE1/NLRC3	2
GO:0031344	BP	GO:0031344	regulation of cell projection organization	45679	139/6969	0.358478	0.527182	0.504964	CRKL	1
GO:0048232	BP	GO:0048232	male gamete generation	45679	139/6969	0.358478	0.527182	0.504964	CRKL	1
GO:0042981	BP	GO:0042981	regulation of apoptotic process	45710	398/6969	0.360429	0.527182	0.504964	TRAF7/BCL2L12	2
GO:0006935	BP	GO:0006935	chemotaxis	45679	140/6969	0.360544	0.527182	0.504964	CRKL	1
GO:0009611	BP	GO:0009611	response to wounding	45679	140/6969	0.360544	0.527182	0.504964	SERPIND1	1
GO:0043065	BP	GO:0043065	positive regulation of apoptotic process	45679	140/6969	0.360544	0.527182	0.504964	TRAF7	1
GO:0034762	BP	GO:0034762	regulation of transmembrane transport	45679	141/6969	0.362604	0.527241	0.50502	HRC	1
GO:0042330	BP	GO:0042330	taxis	45679	141/6969	0.362604	0.527241	0.50502	CRKL	1
GO:0044770	BP	GO:0044770	cell cycle phase transition	45679	142/6969	0.364658	0.528754	0.506469	CCNF	1
GO:0007507	BP	GO:0007507	heart development	45679	143/6969	0.366705	0.528785	0.506499	CRKL	1
GO:0051493	BP	GO:0051493	regulation of cytoskeleton organization	45679	143/6969	0.366705	0.528785	0.506499	CCNF	1
GO:0043067	BP	GO:0043067	regulation of programmed cell death	45710	406/6969	0.369765	0.530228	0.507882	TRAF7/BCL2L12	2
GO:0043068	BP	GO:0043068	positive regulation of programmed cell death	45679	145/6969	0.370781	0.530228	0.507882	TRAF7	1
GO:0051345	BP	GO:0051345	positive regulation of hydrolase activity	45679	146/6969	0.37281	0.530228	0.507882	CRKL	1
GO:0043269	BP	GO:0043269	regulation of monoatomic ion transport	45679	147/6969	0.374832	0.530228	0.507882	HRC	1
GO:0044270	BP	GO:0044270	cellular nitrogen compound catabolic process	45679	147/6969	0.374832	0.530228	0.507882	DNASE1	1
GO:0046700	BP	GO:0046700	heterocycle catabolic process	45679	147/6969	0.374832	0.530228	0.507882	DNASE1	1
GO:2000147	BP	GO:2000147	positive regulation of cell motility	45679	147/6969	0.374832	0.530228	0.507882	CRKL	1
GO:0071417	BP	GO:0071417	cellular response to organonitrogen compound	45679	148/6969	0.376848	0.530228	0.507882	CRKL	1
GO:0072521	BP	GO:0072521	purine-containing compound metabolic process	45679	148/6969	0.376848	0.530228	0.507882	NME3	1
GO:0098542	BP	GO:0098542	defense response to other organism	45710	416/6969	0.381374	0.535154	0.512599	MSRB1/NLRC3	2
GO:0040017	BP	GO:0040017	positive regulation of locomotion	45679	151/6969	0.382859	0.535798	0.513216	CRKL	1
GO:0044057	BP	GO:0044057	regulation of system process	45679	152/6969	0.384851	0.537144	0.514506	HRC	1
GO:0019439	BP	GO:0019439	aromatic compound catabolic process	45679	153/6969	0.386836	0.538475	0.515781	DNASE1	1
GO:0009057	BP	GO:0009057	macromolecule catabolic process	45710	424/6969	0.390607	0.540945	0.518146	CCNF/DNASE1	2
GO:1903530	BP	GO:1903530	regulation of secretion by cell	45679	155/6969	0.390788	0.540945	0.518146	RAB26	1
GO:0007420	BP	GO:0007420	brain development	45679	156/6969	0.392755	0.540945	0.518146	CRKL	1
GO:0051604	BP	GO:0051604	protein maturation	45679	156/6969	0.392755	0.540945	0.518146	PPIL2	1
GO:1901699	BP	GO:1901699	cellular response to nitrogen compound	45679	158/6969	0.396671	0.5449	0.521935	CRKL	1
GO:0099536	BP	GO:0099536	synaptic signaling	45679	159/6969	0.398619	0.545726	0.522726	CRKL	1
GO:0034330	BP	GO:0034330	cell junction organization	45679	160/6969	0.400562	0.545726	0.522726	CRKL	1
GO:1901361	BP	GO:1901361	organic cyclic compound catabolic process	45679	160/6969	0.400562	0.545726	0.522726	DNASE1	1
GO:0009117	BP	GO:0009117	nucleotide metabolic process	45679	161/6969	0.402499	0.545726	0.522726	NME3	1
GO:0040008	BP	GO:0040008	regulation of growth	45679	161/6969	0.402499	0.545726	0.522726	CRKL	1
GO:0006753	BP	GO:0006753	nucleoside phosphate metabolic process	45679	164/6969	0.408274	0.550677	0.527468	NME3	1
GO:0065003	BP	GO:0065003	protein-containing complex assembly	45710	441/6969	0.410052	0.550677	0.527468	MSRB1/NLRC3	2
GO:0030003	BP	GO:0030003	intracellular monoatomic cation homeostasis	45679	165/6969	0.410187	0.550677	0.527468	HRC	1
GO:0048585	BP	GO:0048585	negative regulation of response to stimulus	45710	443/6969	0.412323	0.550677	0.527468	LZTR1/NLRC3	2
GO:0006873	BP	GO:0006873	intracellular monoatomic ion homeostasis	45679	167/6969	0.413995	0.550677	0.527468	HRC	1
GO:0051046	BP	GO:0051046	regulation of secretion	45679	167/6969	0.413995	0.550677	0.527468	RAB26	1
GO:0010647	BP	GO:0010647	positive regulation of cell communication	45710	445/6969	0.41459	0.550677	0.527468	TRAF7/CRKL	2
GO:0023056	BP	GO:0023056	positive regulation of signaling	45710	445/6969	0.41459	0.550677	0.527468	TRAF7/CRKL	2
GO:0098771	BP	GO:0098771	inorganic ion homeostasis	45679	168/6969	0.41589	0.551002	0.527779	HRC	1
GO:0042110	BP	GO:0042110	T cell activation	45679	169/6969	0.41778	0.551799	0.528543	NLRC3	1
GO:0032103	BP	GO:0032103	positive regulation of response to external stimulus	45679	170/6969	0.419663	0.551799	0.528543	NLRC3	1
GO:0060322	BP	GO:0060322	head development	45679	170/6969	0.419663	0.551799	0.528543	CRKL	1
GO:0051049	BP	GO:0051049	regulation of transport	45710	451/6969	0.42137	0.552651	0.529359	RAB26/HRC	2
GO:0061024	BP	GO:0061024	membrane organization	45679	172/6969	0.423413	0.553939	0.530593	CRKL	1
GO:0071363	BP	GO:0071363	cellular response to growth factor stimulus	45679	174/6969	0.42714	0.557418	0.533925	CRKL	1
GO:0070848	BP	GO:0070848	response to growth factor	45679	179/6969	0.436356	0.566612	0.542732	CRKL	1
GO:0098655	BP	GO:0098655	monoatomic cation transmembrane transport	45679	179/6969	0.436356	0.566612	0.542732	HRC	1
GO:0055080	BP	GO:0055080	monoatomic cation homeostasis	45679	180/6969	0.438183	0.567572	0.543651	HRC	1
GO:0098662	BP	GO:0098662	inorganic cation transmembrane transport	45679	181/6969	0.440003	0.568052	0.544111	HRC	1
GO:0000226	BP	GO:0000226	microtubule cytoskeleton organization	45679	182/6969	0.441818	0.568052	0.544111	CCNF	1
GO:0050801	BP	GO:0050801	monoatomic ion homeostasis	45679	182/6969	0.441818	0.568052	0.544111	HRC	1
GO:0022613	BP	GO:0022613	ribonucleoprotein complex biogenesis	45679	183/6969	0.443628	0.568977	0.544997	RPS11	1
GO:0030036	BP	GO:0030036	actin cytoskeleton organization	45679	185/6969	0.447229	0.572191	0.548075	MSRB1	1
GO:0001568	BP	GO:0001568	blood vessel development	45679	188/6969	0.452591	0.576225	0.55194	CRKL	1
GO:0001934	BP	GO:0001934	positive regulation of protein phosphorylation	45679	188/6969	0.452591	0.576225	0.55194	CRKL	1
GO:0007169	BP	GO:0007169	transmembrane receptor protein tyrosine kinase signaling pathway	45679	189/6969	0.454367	0.577079	0.552757	CRKL	1
GO:0051707	BP	GO:0051707	response to other organism	45710	484/6969	0.458009	0.580242	0.555788	MSRB1/NLRC3	2
GO:0002252	BP	GO:0002252	immune effector process	45679	192/6969	0.459662	0.580242	0.555788	DNASE1	1
GO:0043207	BP	GO:0043207	response to external biotic stimulus	45710	486/6969	0.460192	0.580242	0.555788	MSRB1/NLRC3	2
GO:0055086	BP	GO:0055086	nucleobase-containing small molecule metabolic process	45679	193/6969	0.461416	0.580383	0.555923	NME3	1
GO:0045859	BP	GO:0045859	regulation of protein kinase activity	45679	195/6969	0.464908	0.582885	0.558319	CCNF	1
GO:0001944	BP	GO:0001944	vasculature development	45679	197/6969	0.468378	0.582885	0.558319	CRKL	1
GO:0006511	BP	GO:0006511	ubiquitin-dependent protein catabolic process	45679	197/6969	0.468378	0.582885	0.558319	CCNF	1
GO:1903047	BP	GO:1903047	mitotic cell cycle process	45679	197/6969	0.468378	0.582885	0.558319	CCNF	1
GO:0030155	BP	GO:0030155	regulation of cell adhesion	45679	198/6969	0.470105	0.582885	0.558319	CRKL	1
GO:0098660	BP	GO:0098660	inorganic ion transmembrane transport	45679	198/6969	0.470105	0.582885	0.558319	HRC	1
GO:0009607	BP	GO:0009607	response to biotic stimulus	45710	498/6969	0.473195	0.584372	0.559744	MSRB1/NLRC3	2
GO:0032880	BP	GO:0032880	regulation of protein localization	45679	200/6969	0.473543	0.584372	0.559744	CRKL	1
GO:0019941	BP	GO:0019941	modification-dependent protein catabolic process	45679	201/6969	0.475254	0.585101	0.560441	CCNF	1
GO:0043632	BP	GO:0043632	modification-dependent macromolecule catabolic process	45679	203/6969	0.47866	0.587226	0.562477	CCNF	1
GO:0030029	BP	GO:0030029	actin filament-based process	45679	204/6969	0.480355	0.587226	0.562477	MSRB1	1
GO:0042327	BP	GO:0042327	positive regulation of phosphorylation	45679	204/6969	0.480355	0.587226	0.562477	CRKL	1
GO:0010564	BP	GO:0010564	regulation of cell cycle process	45679	209/6969	0.488753	0.594706	0.569642	CCNF	1
GO:0055082	BP	GO:0055082	intracellular chemical homeostasis	45679	209/6969	0.488753	0.594706	0.569642	HRC	1
GO:0007276	BP	GO:0007276	gamete generation	45679	210/6969	0.490416	0.595343	0.570252	CRKL	1
GO:0034220	BP	GO:0034220	monoatomic ion transmembrane transport	45679	212/6969	0.493729	0.597973	0.572771	HRC	1
GO:0007417	BP	GO:0007417	central nervous system development	45679	213/6969	0.495377	0.59858	0.573353	CRKL	1
GO:0043549	BP	GO:0043549	regulation of kinase activity	45679	214/6969	0.49702	0.599179	0.573926	CCNF	1
GO:0031175	BP	GO:0031175	neuron projection development	45679	215/6969	0.498658	0.599769	0.574491	CRKL	1
GO:0032940	BP	GO:0032940	secretion by cell	45679	218/6969	0.503542	0.604251	0.578784	RAB26	1
GO:0005975	BP	GO:0005975	carbohydrate metabolic process	45679	220/6969	0.506773	0.606733	0.581162	YDJC	1
GO:0030001	BP	GO:0030001	metal ion transport	45679	222/6969	0.509983	0.607932	0.58231	HRC	1
GO:0010562	BP	GO:0010562	positive regulation of phosphorus metabolic process	45679	223/6969	0.511581	0.607932	0.58231	CRKL	1
GO:0045937	BP	GO:0045937	positive regulation of phosphate metabolic process	45679	223/6969	0.511581	0.607932	0.58231	CRKL	1
GO:0010243	BP	GO:0010243	response to organonitrogen compound	45679	224/6969	0.513174	0.607932	0.58231	CRKL	1
GO:0060341	BP	GO:0060341	regulation of cellular localization	45679	225/6969	0.514762	0.607932	0.58231	CRKL	1
GO:0097435	BP	GO:0097435	supramolecular fiber organization	45679	225/6969	0.514762	0.607932	0.58231	MSRB1	1
GO:0040007	BP	GO:0040007	growth	45679	226/6969	0.516345	0.608424	0.582782	CRKL	1
GO:0030334	BP	GO:0030334	regulation of cell migration	45679	227/6969	0.517923	0.608909	0.583246	CRKL	1
GO:0046649	BP	GO:0046649	lymphocyte activation	45679	231/6969	0.524186	0.614888	0.588973	NLRC3	1
GO:0071345	BP	GO:0071345	cellular response to cytokine stimulus	45679	232/6969	0.525739	0.615327	0.589394	CRKL	1
GO:0001817	BP	GO:0001817	regulation of cytokine production	45679	233/6969	0.527288	0.615759	0.589808	NLRC3	1
GO:0051603	BP	GO:0051603	proteolysis involved in protein catabolic process	45679	235/6969	0.530371	0.617977	0.591932	CCNF	1
GO:0048609	BP	GO:0048609	multicellular organismal reproductive process	45679	238/6969	0.53496	0.621935	0.595723	CRKL	1
GO:0001816	BP	GO:0001816	cytokine production	45679	239/6969	0.53648	0.622316	0.596088	NLRC3	1
GO:0140352	BP	GO:0140352	export from cell	45679	240/6969	0.537995	0.62269	0.596447	RAB26	1
GO:0031401	BP	GO:0031401	positive regulation of protein modification process	45679	244/6969	0.544009	0.624454	0.598136	CRKL	1
GO:0000278	BP	GO:0000278	mitotic cell cycle	45679	245/6969	0.5455	0.624454	0.598136	CCNF	1
GO:0008610	BP	GO:0008610	lipid biosynthetic process	45679	245/6969	0.5455	0.624454	0.598136	PI4KA	1
GO:0019725	BP	GO:0019725	cellular homeostasis	45679	245/6969	0.5455	0.624454	0.598136	HRC	1
GO:2000145	BP	GO:2000145	regulation of cell motility	45679	245/6969	0.5455	0.624454	0.598136	CRKL	1
GO:1901137	BP	GO:1901137	carbohydrate derivative biosynthetic process	45679	247/6969	0.54847	0.624693	0.598365	NME3	1
GO:0032504	BP	GO:0032504	multicellular organism reproduction	45679	248/6969	0.549947	0.624693	0.598365	CRKL	1
GO:0048666	BP	GO:0048666	neuron development	45679	249/6969	0.551421	0.624693	0.598365	CRKL	1
GO:0034097	BP	GO:0034097	response to cytokine	45679	250/6969	0.552889	0.624693	0.598365	CRKL	1
GO:0051336	BP	GO:0051336	regulation of hydrolase activity	45679	250/6969	0.552889	0.624693	0.598365	CRKL	1
GO:1901698	BP	GO:1901698	response to nitrogen compound	45679	250/6969	0.552889	0.624693	0.598365	CRKL	1
GO:0006812	BP	GO:0006812	monoatomic cation transport	45679	253/6969	0.557267	0.62828	0.601801	HRC	1
GO:0051338	BP	GO:0051338	regulation of transferase activity	45679	255/6969	0.560163	0.630184	0.603624	CCNF	1
GO:0046903	BP	GO:0046903	secretion	45679	256/6969	0.561605	0.630447	0.603876	RAB26	1
GO:0040012	BP	GO:0040012	regulation of locomotion	45679	257/6969	0.563041	0.630703	0.604122	CRKL	1
GO:0044092	BP	GO:0044092	negative regulation of molecular function	45679	260/6969	0.567325	0.63414	0.607414	NLRC3	1
GO:0009894	BP	GO:0009894	regulation of catabolic process	45679	263/6969	0.571568	0.637518	0.610649	RAB26	1
GO:0044087	BP	GO:0044087	regulation of cellular component biogenesis	45679	265/6969	0.574374	0.639282	0.61234	NLRC3	1
GO:0003006	BP	GO:0003006	developmental process involved in reproduction	45679	267/6969	0.577164	0.639659	0.6127	CRKL	1
GO:0007186	BP	GO:0007186	G protein-coupled receptor signaling pathway	45679	267/6969	0.577164	0.639659	0.6127	CRKL	1
GO:0007017	BP	GO:0007017	microtubule-based process	45679	269/6969	0.579935	0.641369	0.614338	CCNF	1
GO:0006412	BP	GO:0006412	translation	45679	273/6969	0.585427	0.646073	0.618844	RPS11	1
GO:0070925	BP	GO:0070925	organelle assembly	45679	275/6969	0.588147	0.647706	0.620408	CRKL	1
GO:0051248	BP	GO:0051248	negative regulation of protein metabolic process	45679	276/6969	0.5895	0.64783	0.620526	CRKL	1
GO:0007167	BP	GO:0007167	enzyme-linked receptor protein signaling pathway	45679	278/6969	0.592195	0.649423	0.622053	CRKL	1
GO:0019953	BP	GO:0019953	sexual reproduction	45679	279/6969	0.593535	0.649529	0.622154	CRKL	1
GO:0072359	BP	GO:0072359	circulatory system development	45679	280/6969	0.594872	0.64963	0.622251	CRKL	1
GO:0043043	BP	GO:0043043	peptide biosynthetic process	45679	281/6969	0.596204	0.649726	0.622343	RPS11	1
GO:0051241	BP	GO:0051241	negative regulation of multicellular organismal process	45679	283/6969	0.598857	0.651257	0.623809	NLRC3	1
GO:0009887	BP	GO:0009887	animal organ morphogenesis	45679	287/6969	0.604112	0.655606	0.627975	CRKL	1
GO:0035295	BP	GO:0035295	tube development	45679	293/6969	0.611871	0.662649	0.634721	CRKL	1
GO:0043085	BP	GO:0043085	positive regulation of catalytic activity	45679	294/6969	0.61315	0.662659	0.634731	CRKL	1
GO:0030163	BP	GO:0030163	protein catabolic process	45679	299/6969	0.619485	0.668123	0.639964	CCNF	1
GO:0048878	BP	GO:0048878	chemical homeostasis	45679	306/6969	0.628188	0.676112	0.647617	HRC	1
GO:1901701	BP	GO:1901701	cellular response to oxygen-containing compound	45679	309/6969	0.63186	0.678664	0.650061	CRKL	1
GO:0006811	BP	GO:0006811	monoatomic ion transport	45679	313/6969	0.636701	0.68246	0.653697	HRC	1
GO:0006259	BP	GO:0006259	DNA metabolic process	45679	316/6969	0.640292	0.683502	0.654695	DNASE1	1
GO:0051726	BP	GO:0051726	regulation of cell cycle	45679	316/6969	0.640292	0.683502	0.654695	CCNF	1
GO:0033043	BP	GO:0033043	regulation of organelle organization	45679	318/6969	0.642667	0.684637	0.655783	CCNF	1
GO:0006518	BP	GO:0006518	peptide metabolic process	45679	320/6969	0.645027	0.685752	0.656851	RPS11	1
GO:0040011	BP	GO:0040011	locomotion	45679	323/6969	0.64854	0.688085	0.659085	CRKL	1
GO:0008284	BP	GO:0008284	positive regulation of cell population proliferation	45679	325/6969	0.650863	0.689149	0.660104	CRKL	1
GO:0030182	BP	GO:0030182	neuron differentiation	45679	332/6969	0.658879	0.696225	0.666882	CRKL	1
GO:0043604	BP	GO:0043604	amide biosynthetic process	45679	336/6969	0.663381	0.699565	0.670082	RPS11	1
GO:0044255	BP	GO:0044255	cellular lipid metabolic process	45679	344/6969	0.672214	0.707451	0.677635	PI4KA	1
GO:0022402	BP	GO:0022402	cell cycle process	45679	350/6969	0.678694	0.711402	0.681419	CCNF	1
GO:0048699	BP	GO:0048699	generation of neurons	45679	350/6969	0.678694	0.711402	0.681419	CRKL	1
GO:0120036	BP	GO:0120036	plasma membrane bounded cell projection organization	45679	353/6969	0.681887	0.713317	0.683254	CRKL	1
GO:0007155	BP	GO:0007155	cell adhesion	45679	360/6969	0.689222	0.718111	0.687846	CRKL	1
GO:0055085	BP	GO:0055085	transmembrane transport	45679	360/6969	0.689222	0.718111	0.687846	HRC	1
GO:0016477	BP	GO:0016477	cell migration	45679	376/6969	0.705385	0.73203	0.701178	CRKL	1
GO:0071495	BP	GO:0071495	cellular response to endogenous stimulus	45679	376/6969	0.705385	0.73203	0.701178	CRKL	1
GO:1901135	BP	GO:1901135	carbohydrate derivative metabolic process	45679	378/6969	0.707348	0.732611	0.701734	NME3	1
GO:0051247	BP	GO:0051247	positive regulation of protein metabolic process	45679	383/6969	0.712201	0.736176	0.70515	CRKL	1
GO:0022414	BP	GO:0022414	reproductive process	45679	388/6969	0.716978	0.739649	0.708476	CRKL	1
GO:0000003	BP	GO:0000003	reproduction	45679	391/6969	0.719807	0.741103	0.709869	CRKL	1
GO:0044093	BP	GO:0044093	positive regulation of molecular function	45679	398/6969	0.726304	0.74632	0.714866	CRKL	1
GO:1901700	BP	GO:1901700	response to oxygen-containing compound	45679	403/6969	0.730857	0.749344	0.717763	CRKL	1
GO:0007267	BP	GO:0007267	cell-cell signaling	45679	405/6969	0.732657	0.749344	0.717763	CRKL	1
GO:0022008	BP	GO:0022008	neurogenesis	45679	406/6969	0.733553	0.749344	0.717763	CRKL	1
GO:1901565	BP	GO:1901565	organonitrogen compound catabolic process	45679	416/6969	0.742357	0.756857	0.724958	CCNF	1
GO:0009719	BP	GO:0009719	response to endogenous stimulus	45679	425/6969	0.750043	0.761717	0.729614	CRKL	1
GO:0048870	BP	GO:0048870	cell motility	45679	425/6969	0.750043	0.761717	0.729614	CRKL	1
GO:0043603	BP	GO:0043603	amide metabolic process	45679	428/6969	0.752556	0.762785	0.730637	RPS11	1
GO:0015031	BP	GO:0015031	protein transport	45679	452/6969	0.771809	0.780783	0.747877	RAB26	1
GO:0051240	BP	GO:0051240	positive regulation of multicellular organismal process	45679	459/6969	0.777149	0.783909	0.750871	HRC	1
GO:0044248	BP	GO:0044248	cellular catabolic process	45679	460/6969	0.777902	0.783909	0.750871	DNASE1	1
GO:0016192	BP	GO:0016192	vesicle-mediated transport	45679	466/6969	0.78237	0.786892	0.753728	RAB26	1
GO:0045184	BP	GO:0045184	establishment of protein localization	45679	477/6969	0.790339	0.793379	0.759942	RAB26	1
GO:0007049	BP	GO:0007049	cell cycle	45679	492/6969	0.800759	0.802296	0.768482	CCNF	1
GO:0042592	BP	GO:0042592	homeostatic process	45679	497/6969	0.80412	0.80412	0.77023	HRC	1
GO:0000151	CC	GO:0000151	ubiquitin ligase complex	45740	79/8025	0.00160128	0.108887	0.104504	TRAF7/CCNF/LZTR1	3
GO:0031461	CC	GO:0031461	cullin-RING ubiquitin ligase complex	45712	50/8025	0.00962099	0.263038	0.252451	CCNF/LZTR1	2
GO:0005815	CC	GO:0005815	microtubule organizing center	45740	222/8025	0.0275477	0.263038	0.252451	NUBP2/CCNF/NLRC3	3
GO:0019005	CC	GO:0019005	SCF ubiquitin ligase complex	45681	13/8025	0.0382165	0.263038	0.252451	CCNF	1
GO:0031463	CC	GO:0031463	Cul3-RING ubiquitin ligase complex	45681	13/8025	0.0382165	0.263038	0.252451	LZTR1	1
GO:0031594	CC	GO:0031594	neuromuscular junction	45681	14/8025	0.0410976	0.263038	0.252451	CRKL	1
GO:0030672	CC	GO:0030672	synaptic vesicle membrane	45681	19/8025	0.0553791	0.263038	0.252451	RAB26	1
GO:0055038	CC	GO:0055038	recycling endosome membrane	45681	19/8025	0.0553791	0.263038	0.252451	LZTR1	1
GO:0099501	CC	GO:0099501	exocytic vesicle membrane	45681	19/8025	0.0553791	0.263038	0.252451	RAB26	1
GO:0099503	CC	GO:0099503	secretory vesicle	45712	129/8025	0.0562159	0.263038	0.252451	RAB26/DNASE1	2
GO:1990234	CC	GO:1990234	transferase complex	45740	297/8025	0.0572162	0.263038	0.252451	TRAF7/CCNF/LZTR1	3
GO:0000307	CC	GO:0000307	cyclin-dependent protein kinase holoenzyme complex	45681	22/8025	0.0638499	0.263038	0.252451	CCNF	1
GO:0045202	CC	GO:0045202	synapse	45740	322/8025	0.0695243	0.263038	0.252451	RAB26/RPS11/CRKL	3
GO:0022627	CC	GO:0022627	cytosolic small ribosomal subunit	45681	26/8025	0.0750312	0.263038	0.252451	RPS11	1
GO:0048471	CC	GO:0048471	perinuclear region of cytoplasm	45712	153/8025	0.0758424	0.263038	0.252451	CCNF/NLRC3	2
GO:0032040	CC	GO:0032040	small-subunit processome	45681	27/8025	0.0778064	0.263038	0.252451	RPS11	1
GO:0140535	CC	GO:0140535	intracellular protein-containing complex	45740	345/8025	0.0818442	0.263038	0.252451	TRAF7/CCNF/LZTR1	3
GO:0030018	CC	GO:0030018	Z disc	45681	30/8025	0.0860844	0.263038	0.252451	HRC	1
GO:0031674	CC	GO:0031674	I band	45681	31/8025	0.0888279	0.263038	0.252451	HRC	1
GO:0071013	CC	GO:0071013	catalytic step 2 spliceosome	45681	31/8025	0.0888279	0.263038	0.252451	PPIL2	1
GO:0015630	CC	GO:0015630	microtubule cytoskeleton	45740	365/8025	0.0932937	0.263038	0.252451	NUBP2/CCNF/NLRC3	3
GO:0005813	CC	GO:0005813	centrosome	45712	175/8025	0.095478	0.263038	0.252451	CCNF/NLRC3	2
GO:0034451	CC	GO:0034451	centriolar satellite	45681	34/8025	0.097011	0.263038	0.252451	NLRC3	1
GO:0005929	CC	GO:0005929	cilium	45712	179/8025	0.099196	0.263038	0.252451	PKD1/CLUAP1	2
GO:0015935	CC	GO:0015935	small ribosomal subunit	45681	38/8025	0.107812	0.263038	0.252451	RPS11	1
GO:0030684	CC	GO:0030684	preribosome	45681	38/8025	0.107812	0.263038	0.252451	RPS11	1
GO:0005814	CC	GO:0005814	centriole	45681	39/8025	0.110493	0.263038	0.252451	CCNF	1
GO:0008021	CC	GO:0008021	synaptic vesicle	45681	40/8025	0.113166	0.263038	0.252451	RAB26	1
GO:0030658	CC	GO:0030658	transport vesicle membrane	45681	40/8025	0.113166	0.263038	0.252451	RAB26	1
GO:0019897	CC	GO:0019897	extrinsic component of plasma membrane	45681	43/8025	0.12114	0.263038	0.252451	CRKL	1
GO:0070382	CC	GO:0070382	exocytic vesicle	45681	43/8025	0.12114	0.263038	0.252451	RAB26	1
GO:1902554	CC	GO:1902554	serine/threonine protein kinase complex	45681	44/8025	0.123782	0.263038	0.252451	CCNF	1
GO:0055037	CC	GO:0055037	recycling endosome	45681	48/8025	0.134277	0.270778	0.25988	LZTR1	1
GO:0030659	CC	GO:0030659	cytoplasmic vesicle membrane	45712	216/8025	0.135389	0.270778	0.25988	RAB26/LZTR1	2
GO:0012506	CC	GO:0012506	vesicle membrane	45712	222/8025	0.141523	0.27263	0.261657	RAB26/LZTR1	2
GO:1902911	CC	GO:1902911	protein kinase complex	45681	53/8025	0.147225	0.27263	0.261657	CCNF	1
GO:0045211	CC	GO:0045211	postsynaptic membrane	45681	54/8025	0.149792	0.27263	0.261657	CRKL	1
GO:0030017	CC	GO:0030017	sarcomere	45681	55/8025	0.152352	0.27263	0.261657	HRC	1
GO:0022626	CC	GO:0022626	cytosolic ribosome	45681	62/8025	0.170066	0.296525	0.284591	RPS11	1
GO:0030016	CC	GO:0030016	myofibril	45681	66/8025	0.180028	0.298583	0.286566	HRC	1
GO:0043292	CC	GO:0043292	contractile fiber	45681	66/8025	0.180028	0.298583	0.286566	HRC	1
GO:0005768	CC	GO:0005768	endosome	45712	263/8025	0.184917	0.29939	0.28734	RAB26/LZTR1	2
GO:0019898	CC	GO:0019898	extrinsic component of membrane	45681	73/8025	0.197187	0.308923	0.29649	CRKL	1
GO:0005681	CC	GO:0005681	spliceosomal complex	45681	75/8025	0.202026	0.308923	0.29649	PPIL2	1
GO:0097060	CC	GO:0097060	synaptic membrane	45681	76/8025	0.204435	0.308923	0.29649	CRKL	1
GO:0030141	CC	GO:0030141	secretory granule	45681	88/8025	0.232804	0.344145	0.330294	DNASE1	1
GO:0030133	CC	GO:0030133	transport vesicle	45681	91/8025	0.239744	0.346863	0.332903	RAB26	1
GO:0044391	CC	GO:0044391	ribosomal subunit	45681	95/8025	0.248903	0.352612	0.33842	RPS11	1
GO:1990904	CC	GO:1990904	ribonucleoprotein complex	45712	337/8025	0.267116	0.370692	0.355772	RPS11/PPIL2	2
GO:0098793	CC	GO:0098793	presynapse	45681	106/8025	0.273548	0.372025	0.357052	RAB26	1
GO:0010008	CC	GO:0010008	endosome membrane	45681	109/8025	0.280134	0.373512	0.358479	LZTR1	1
GO:0061695	CC	GO:0061695	transferase complex, transferring phosphorus-containing groups	45681	116/8025	0.295279	0.375602	0.360485	CCNF	1
GO:0016607	CC	GO:0016607	nuclear speck	45681	118/8025	0.29955	0.375602	0.360485	RNPS1	1
GO:0098794	CC	GO:0098794	postsynapse	45681	118/8025	0.29955	0.375602	0.360485	CRKL	1
GO:0015629	CC	GO:0015629	actin cytoskeleton	45681	120/8025	0.303796	0.375602	0.360485	MSRB1	1
GO:0005635	CC	GO:0005635	nuclear envelope	45681	134/8025	0.332834	0.404156	0.387889	DNASE1	1
GO:0005840	CC	GO:0005840	ribosome	45681	141/8025	0.346914	0.413863	0.397206	RPS11	1
GO:0000139	CC	GO:0000139	Golgi membrane	45681	150/8025	0.3646	0.427462	0.410257	RAB26	1
GO:0005794	CC	GO:0005794	Golgi apparatus	45712	444/8025	0.386412	0.445356	0.427432	RAB26/LZTR1	2
GO:0120025	CC	GO:0120025	plasma membrane bounded cell projection	45712	490/8025	0.435693	0.493786	0.473912	PKD1/CLUAP1	2
GO:0016604	CC	GO:0016604	nuclear body	45681	235/8025	0.510484	0.569065	0.546161	RNPS1	1
GO:0099512	CC	GO:0099512	supramolecular fiber	45681	253/8025	0.53696	0.581119	0.55773	HRC	1
GO:0099081	CC	GO:0099081	supramolecular polymer	45681	254/8025	0.53839	0.581119	0.55773	HRC	1
GO:0098590	CC	GO:0098590	plasma membrane region	45681	317/8025	0.620419	0.659195	0.632664	CRKL	1
GO:0099080	CC	GO:0099080	supramolecular complex	45681	367/8025	0.675384	0.706555	0.678118	HRC	1
GO:0031967	CC	GO:0031967	organelle envelope	45681	424/8025	0.728743	0.729599	0.700234	DNASE1	1
GO:0031975	CC	GO:0031975	envelope	45681	424/8025	0.728743	0.729599	0.700234	DNASE1	1
GO:0140513	CC	GO:0140513	nuclear protein-containing complex	45681	425/8025	0.729599	0.729599	0.700234	PPIL2	1
GO:0051536	MF	GO:0051536	iron-sulfur cluster binding	45714	37/7411	0.00731017	0.262	0.253945	NUBP2/AIFM3	2
GO:0051540	MF	GO:0051540	metal cluster binding	45714	37/7411	0.00731017	0.262	0.253945	NUBP2/AIFM3	2
GO:0004842	MF	GO:0004842	ubiquitin-protein transferase activity	45742	127/7411	0.00958234	0.262	0.253945	TRAF7/NOSIP/PPIL2	3
GO:0019787	MF	GO:0019787	ubiquitin-like protein transferase activity	45742	136/7411	0.011543	0.262	0.253945	TRAF7/NOSIP/PPIL2	3
GO:0016755	MF	GO:0016755	aminoacyltransferase activity	45742	142/7411	0.0129703	0.262	0.253945	TRAF7/NOSIP/PPIL2	3
GO:0061630	MF	GO:0061630	ubiquitin protein ligase activity	45714	91/7411	0.040046	0.358341	0.347324	NOSIP/PPIL2	2
GO:0061659	MF	GO:0061659	ubiquitin-like protein ligase activity	45714	97/7411	0.0449549	0.358341	0.347324	NOSIP/PPIL2	2
GO:0051537	MF	GO:0051537	2 iron, 2 sulfur cluster binding	45683	14/7411	0.0480529	0.358341	0.347324	AIFM3	1
GO:0016776	MF	GO:0016776	phosphotransferase activity, phosphate group as acceptor	45683	15/7411	0.0513989	0.358341	0.347324	NME3	1
GO:0140359	MF	GO:0140359	ABC-type transporter activity	45683	15/7411	0.0513989	0.358341	0.347324	ABCA3	1
GO:0016893	MF	GO:0016893	endonuclease activity, active with either ribo- or deoxyribonucleic acids and producing 5'-phosphomonoesters	45683	16/7411	0.0547337	0.358341	0.347324	DNASE1	1
GO:0019213	MF	GO:0019213	deacetylase activity	45683	17/7411	0.0580571	0.358341	0.347324	YDJC	1
GO:0016746	MF	GO:0016746	acyltransferase activity	45742	258/7411	0.0601322	0.358341	0.347324	TRAF7/NOSIP/PPIL2	3
GO:0001784	MF	GO:0001784	phosphotyrosine residue binding	45683	18/7411	0.0613693	0.358341	0.347324	CRKL	1
GO:0004536	MF	GO:0004536	DNA nuclease activity	45683	18/7411	0.0613693	0.358341	0.347324	DNASE1	1
GO:0019205	MF	GO:0019205	nucleobase-containing compound kinase activity	45683	18/7411	0.0613693	0.358341	0.347324	NME3	1
GO:0003735	MF	GO:0003735	structural constituent of ribosome	45714	116/7411	0.0618568	0.358341	0.347324	MRPS34/RPS11	2
GO:0045309	MF	GO:0045309	protein phosphorylated amino acid binding	45683	19/7411	0.0646703	0.358341	0.347324	CRKL	1
GO:0051539	MF	GO:0051539	4 iron, 4 sulfur cluster binding	45683	20/7411	0.0679602	0.358341	0.347324	NUBP2	1
GO:0035591	MF	GO:0035591	signaling adaptor activity	45683	22/7411	0.0745066	0.358341	0.347324	MAPK8IP3	1
GO:0051117	MF	GO:0051117	ATPase binding	45683	22/7411	0.0745066	0.358341	0.347324	HRC	1
GO:0016667	MF	GO:0016667	oxidoreductase activity, acting on a sulfur group of donors	45683	25/7411	0.0842433	0.360194	0.34912	MSRB1	1
GO:0003779	MF	GO:0003779	actin binding	45714	144/7411	0.0900033	0.360194	0.34912	MSRB1/DNASE1	2
GO:0003755	MF	GO:0003755	peptidyl-prolyl cis-trans isomerase activity	45683	28/7411	0.0938814	0.360194	0.34912	PPIL2	1
GO:0016538	MF	GO:0016538	cyclin-dependent protein serine/threonine kinase regulator activity	45683	28/7411	0.0938814	0.360194	0.34912	CCNF	1
GO:0044325	MF	GO:0044325	transmembrane transporter binding	45683	29/7411	0.0970724	0.360194	0.34912	HRC	1
GO:0051219	MF	GO:0051219	phosphoprotein binding	45683	30/7411	0.100253	0.360194	0.34912	CRKL	1
GO:0005254	MF	GO:0005254	chloride channel activity	45683	31/7411	0.103422	0.360194	0.34912	CLCN7	1
GO:0016859	MF	GO:0016859	cis-trans isomerase activity	45683	31/7411	0.103422	0.360194	0.34912	PPIL2	1
GO:0008170	MF	GO:0008170	N-methyltransferase activity	45683	33/7411	0.109729	0.36942	0.358062	PRMT1	1
GO:0005253	MF	GO:0005253	monoatomic anion channel activity	45683	38/7411	0.125309	0.395507	0.383347	CLCN7	1
GO:0008276	MF	GO:0008276	protein methyltransferase activity	45683	38/7411	0.125309	0.395507	0.383347	PRMT1	1
GO:0015108	MF	GO:0015108	chloride transmembrane transporter activity	45683	42/7411	0.137585	0.403046	0.390654	CLCN7	1
GO:0016301	MF	GO:0016301	kinase activity	45742	370/7411	0.137883	0.403046	0.390654	NME3/MAPK8IP3/PI4KA	3
GO:0050660	MF	GO:0050660	flavin adenine dinucleotide binding	45683	44/7411	0.14366	0.403046	0.390654	AIFM3	1
GO:0140104	MF	GO:0140104	molecular carrier activity	45683	44/7411	0.14366	0.403046	0.390654	NUBP2	1
GO:0042626	MF	GO:0042626	ATPase-coupled transmembrane transporter activity	45683	46/7411	0.149694	0.408625	0.396061	ABCA3	1
GO:0004867	MF	GO:0004867	serine-type endopeptidase inhibitor activity	45683	48/7411	0.155687	0.410912	0.398278	SERPIND1	1
GO:0004519	MF	GO:0004519	endonuclease activity	45683	49/7411	0.158669	0.410912	0.398278	DNASE1	1
GO:0008509	MF	GO:0008509	monoatomic anion transmembrane transporter activity	45683	57/7411	0.182158	0.43195	0.41867	CLCN7	1
GO:0140657	MF	GO:0140657	ATP-dependent activity	45714	226/7411	0.187301	0.43195	0.41867	NUBP2/ABCA3	2
GO:0015103	MF	GO:0015103	inorganic anion transmembrane transporter activity	45683	59/7411	0.187932	0.43195	0.41867	CLCN7	1
GO:0016772	MF	GO:0016772	transferase activity, transferring phosphorus-containing groups	45742	439/7411	0.197334	0.43195	0.41867	NME3/MAPK8IP3/PI4KA	3
GO:0031267	MF	GO:0031267	small GTPase binding	45683	63/7411	0.19936	0.43195	0.41867	LZTR1	1
GO:0008757	MF	GO:0008757	S-adenosylmethionine-dependent methyltransferase activity	45683	64/7411	0.202193	0.43195	0.41867	PRMT1	1
GO:0005244	MF	GO:0005244	voltage-gated monoatomic ion channel activity	45683	66/7411	0.20783	0.43195	0.41867	CLCN7	1
GO:0015399	MF	GO:0015399	primary active transmembrane transporter activity	45683	66/7411	0.20783	0.43195	0.41867	ABCA3	1
GO:0022832	MF	GO:0022832	voltage-gated channel activity	45683	67/7411	0.210635	0.43195	0.41867	CLCN7	1
GO:0051020	MF	GO:0051020	GTPase binding	45683	68/7411	0.213429	0.43195	0.41867	LZTR1	1
GO:0019887	MF	GO:0019887	protein kinase regulator activity	45683	77/7411	0.238156	0.43195	0.41867	CCNF	1
GO:0017111	MF	GO:0017111	ribonucleoside triphosphate phosphatase activity	45714	267/7411	0.240436	0.43195	0.41867	RAB26/ABCA3	2
GO:0004866	MF	GO:0004866	endopeptidase inhibitor activity	45683	78/7411	0.240857	0.43195	0.41867	SERPIND1	1
GO:0140097	MF	GO:0140097	catalytic activity, acting on DNA	45683	79/7411	0.243549	0.43195	0.41867	DNASE1	1
GO:0004518	MF	GO:0004518	nuclease activity	45683	83/7411	0.254224	0.43195	0.41867	DNASE1	1
GO:0004252	MF	GO:0004252	serine-type endopeptidase activity	45683	84/7411	0.25687	0.43195	0.41867	PRSS22	1
GO:0061135	MF	GO:0061135	endopeptidase regulator activity	45683	84/7411	0.25687	0.43195	0.41867	SERPIND1	1
GO:0005198	MF	GO:0005198	structural molecule activity	45714	282/7411	0.260164	0.43195	0.41867	MRPS34/RPS11	2
GO:0030414	MF	GO:0030414	peptidase inhibitor activity	45683	86/7411	0.262135	0.43195	0.41867	SERPIND1	1
GO:0008236	MF	GO:0008236	serine-type peptidase activity	45683	87/7411	0.264754	0.43195	0.41867	PRSS22	1
GO:0017171	MF	GO:0017171	serine hydrolase activity	45683	87/7411	0.264754	0.43195	0.41867	PRSS22	1
GO:0016853	MF	GO:0016853	isomerase activity	45683	88/7411	0.267364	0.43195	0.41867	PPIL2	1
GO:0019207	MF	GO:0019207	kinase regulator activity	45683	91/7411	0.275141	0.43195	0.41867	CCNF	1
GO:0016462	MF	GO:0016462	pyrophosphatase activity	45714	294/7411	0.275987	0.43195	0.41867	RAB26/ABCA3	2
GO:0016818	MF	GO:0016818	hydrolase activity, acting on acid anhydrides, in phosphorus-containing anhydrides	45714	297/7411	0.279945	0.43195	0.41867	RAB26/ABCA3	2
GO:0016817	MF	GO:0016817	hydrolase activity, acting on acid anhydrides	45714	298/7411	0.281264	0.43195	0.41867	RAB26/ABCA3	2
GO:0030674	MF	GO:0030674	protein-macromolecule adaptor activity	45683	94/7411	0.282838	0.43195	0.41867	MAPK8IP3	1
GO:0008092	MF	GO:0008092	cytoskeletal protein binding	45714	302/7411	0.286541	0.43195	0.41867	MSRB1/DNASE1	2
GO:0061629	MF	GO:0061629	RNA polymerase II-specific DNA-binding transcription factor binding	45683	101/7411	0.300495	0.440738	0.427188	CRKL	1
GO:0016887	MF	GO:0016887	ATP hydrolysis activity	45683	103/7411	0.305462	0.440738	0.427188	ABCA3	1
GO:0061134	MF	GO:0061134	peptidase regulator activity	45683	103/7411	0.305462	0.440738	0.427188	SERPIND1	1
GO:0008168	MF	GO:0008168	methyltransferase activity	45683	117/7411	0.339297	0.469512	0.455077	PRMT1	1
GO:0008270	MF	GO:0008270	zinc ion binding	45714	343/7411	0.340387	0.469512	0.455077	MSRB1/TRAF7	2
GO:0022839	MF	GO:0022839	monoatomic ion gated channel activity	45683	118/7411	0.341652	0.469512	0.455077	CLCN7	1
GO:0022836	MF	GO:0022836	gated channel activity	45683	119/7411	0.343999	0.469512	0.455077	CLCN7	1
GO:0060090	MF	GO:0060090	molecular adaptor activity	45683	121/7411	0.348669	0.469526	0.455091	MAPK8IP3	1
GO:0016741	MF	GO:0016741	transferase activity, transferring one-carbon groups	45683	123/7411	0.353307	0.469526	0.455091	PRMT1	1
GO:0140297	MF	GO:0140297	DNA-binding transcription factor binding	45683	139/7411	0.389285	0.510621	0.494921	CRKL	1
GO:0004857	MF	GO:0004857	enzyme inhibitor activity	45683	146/7411	0.404413	0.523663	0.507563	SERPIND1	1
GO:0016491	MF	GO:0016491	oxidoreductase activity	45714	397/7411	0.40961	0.523678	0.507578	MSRB1/AIFM3	2
GO:0008134	MF	GO:0008134	transcription factor binding	45683	157/7411	0.42746	0.539668	0.523076	CRKL	1
GO:0030234	MF	GO:0030234	enzyme regulator activity	45714	423/7411	0.441843	0.54775	0.530909	CCNF/SERPIND1	2
GO:0003924	MF	GO:0003924	GTPase activity	45683	166/7411	0.445676	0.54775	0.530909	RAB26	1
GO:0005216	MF	GO:0005216	monoatomic ion channel activity	45683	169/7411	0.451623	0.54775	0.530909	CLCN7	1
GO:0022804	MF	GO:0022804	active transmembrane transporter activity	45683	171/7411	0.455554	0.54775	0.530909	ABCA3	1
GO:0140678	MF	GO:0140678	molecular function inhibitor activity	45683	182/7411	0.476694	0.566424	0.549009	SERPIND1	1
GO:0004175	MF	GO:0004175	endopeptidase activity	45683	193/7411	0.497043	0.578744	0.56095	PRSS22	1
GO:0015267	MF	GO:0015267	channel activity	45683	197/7411	0.504252	0.578744	0.56095	CLCN7	1
GO:0022803	MF	GO:0022803	passive transmembrane transporter activity	45683	197/7411	0.504252	0.578744	0.56095	CLCN7	1
GO:0046914	MF	GO:0046914	transition metal ion binding	45714	485/7411	0.514959	0.584392	0.566425	MSRB1/TRAF7	2
GO:0005525	MF	GO:0005525	GTP binding	45683	213/7411	0.532108	0.592387	0.574174	RAB26	1
GO:0032561	MF	GO:0032561	guanyl ribonucleotide binding	45683	219/7411	0.542161	0.592387	0.574174	RAB26	1
GO:0019001	MF	GO:0019001	guanyl nucleotide binding	45683	220/7411	0.543816	0.592387	0.574174	RAB26	1
GO:1901702	MF	GO:1901702	salt transmembrane transporter activity	45683	221/7411	0.545465	0.592387	0.574174	CLCN7	1
GO:0140640	MF	GO:0140640	catalytic activity, acting on a nucleic acid	45683	257/7411	0.601169	0.645936	0.626077	DNASE1	1
GO:0005509	MF	GO:0005509	calcium ion binding	45683	266/7411	0.614033	0.652814	0.632743	HRC	1
GO:0015318	MF	GO:0015318	inorganic molecular entity transmembrane transporter activity	45683	286/7411	0.641208	0.674604	0.653863	CLCN7	1
GO:0008233	MF	GO:0008233	peptidase activity	45683	302/7411	0.661613	0.688896	0.667716	PRSS22	1
GO:0015075	MF	GO:0015075	monoatomic ion transmembrane transporter activity	45683	308/7411	0.668974	0.689453	0.668255	CLCN7	1
GO:0016788	MF	GO:0016788	hydrolase activity, acting on ester bonds	45683	319/7411	0.68207	0.69585	0.674455	DNASE1	1
GO:0044877	MF	GO:0044877	protein-containing complex binding	45683	444/7411	0.799932	0.807931	0.783091	CCNF	1
GO:0003723	MF	GO:0003723	RNA binding	45683	478/7411	0.823868	0.823868	0.798538	RNPS1	1

## Sheet: Supplementary Table 7
Supplementary Table 7:KEGG enrichment results for Asian pig candidate genes
	category	subcategory	ID	Description	BgRatio	pvalue	p.adjust	qvalue	geneID	Count
ssc04935	Organismal Systems	Endocrine system	ssc04935	Growth hormone synthesis, secretion and action	118/9252	0.000154001	0.0198661	0.0184801	IGFALS/CRKL/ADCY9/CREBBP	4
ssc05211	Human Diseases	Cancer: specific types	ssc05211	Renal cell carcinoma	68/9252	0.000529152	0.0341303	0.0317491	100519651/CRKL/CREBBP	3
ssc04068	Environmental Information Processing	Signal transduction	ssc04068	FoxO signaling pathway	130/9252	0.00343365	0.147647	0.137346	100286877/100192445/CREBBP	3
ssc03460	Genetic Information Processing	Replication and repair	ssc03460	Fanconi anemia pathway	49/9252	0.00593266	0.191328	0.17798	100521548/100515719	2
ssc05215	Human Diseases	Cancer: specific types	ssc05215	Prostate cancer	96/9252	0.0215068	0.362705	0.3374	100192445/CREBBP	2
ssc04916	Organismal Systems	Endocrine system	ssc04916	Melanogenesis	99/9252	0.0227815	0.362705	0.3374	ADCY9/CREBBP	2
ssc04922	Organismal Systems	Endocrine system	ssc04922	Glucagon signaling pathway	101/9252	0.0236484	0.362705	0.3374	100286877/CREBBP	2
ssc04066	Environmental Information Processing	Signal transduction	ssc04066	HIF-1 signaling pathway	108/9252	0.0267886	0.362705	0.3374	100519651/CREBBP	2
ssc04722	Organismal Systems	Nervous system	ssc04722	Neurotrophin signaling pathway	119/9252	0.0320451	0.362705	0.3374	100192445/CRKL	2
ssc04919	Organismal Systems	Endocrine system	ssc04919	Thyroid hormone signaling pathway	120/9252	0.0325418	0.362705	0.3374	100192445/CREBBP	2
ssc00230	Metabolism	Nucleotide metabolism	ssc00230	Purine metabolism	129/9252	0.0371491	0.362705	0.3374	100514398/ADCY9	2
ssc04910	Organismal Systems	Endocrine system	ssc04910	Insulin signaling pathway	136/9252	0.0408975	0.362705	0.3374	100192445/CRKL	2
ssc04120	Genetic Information Processing	Folding, sorting and degradation	ssc04120	Ubiquitin mediated proteolysis	144/9252	0.0453507	0.362705	0.3374	100519651/100157972	2
ssc03010	Genetic Information Processing	Translation	ssc03010	Ribosome	149/9252	0.0482225	0.362705	0.3374	100622679/100513660	2
ssc04723	Organismal Systems	Nervous system	ssc04723	Retrograde endocannabinoid signaling	149/9252	0.0482225	0.362705	0.3374	100623873/ADCY9	2
ssc04062	Organismal Systems	Immune system	ssc04062	Chemokine signaling pathway	182/9252	0.0687454	0.362705	0.3374	CRKL/ADCY9	2
ssc04510	Cellular Processes	Cellular community - eukaryotes	ssc04510	Focal adhesion	199/9252	0.0802753	0.362705	0.3374	100192445/CRKL	2
ssc04960	Organismal Systems	Excretory system	ssc04960	Aldosterone-regulated sodium reabsorption	37/9252	0.0844752	0.362705	0.3374	100192445	1
ssc04015	Environmental Information Processing	Signal transduction	ssc04015	Rap1 signaling pathway	213/9252	0.0901999	0.362705	0.3374	CRKL/ADCY9	2
ssc05170	Human Diseases	Infectious disease: viral	ssc05170	Human immunodeficiency virus 1 infection	219/9252	0.0945631	0.362705	0.3374	100519651/CRKL	2
ssc04962	Organismal Systems	Excretory system	ssc04962	Vasopressin-regulated water reabsorption	43/9252	0.0975151	0.362705	0.3374	ADCY9	1
ssc04024	Environmental Information Processing	Signal transduction	ssc04024	cAMP signaling pathway	225/9252	0.0989885	0.362705	0.3374	ADCY9/CREBBP	2
ssc05166	Human Diseases	Infectious disease: viral	ssc05166	Human T-cell leukemia virus 1 infection	225/9252	0.0989885	0.362705	0.3374	ADCY9/CREBBP	2
ssc05208	Human Diseases	Cancer: overview	ssc05208	Chemical carcinogenesis - reactive oxygen species	227/9252	0.100477	0.362705	0.3374	100623873/100192445	2
ssc05163	Human Diseases	Infectious disease: viral	ssc05163	Human cytomegalovirus infection	228/9252	0.101224	0.362705	0.3374	CRKL/ADCY9	2
ssc04714	Organismal Systems	Environmental adaptation	ssc04714	Thermogenesis	232/9252	0.104227	0.362705	0.3374	100623873/ADCY9	2
ssc04961	Organismal Systems	Excretory system	ssc04961	Endocrine and other factor-regulated calcium reabsorption	50/9252	0.112504	0.362705	0.3374	ADCY9	1
ssc02010	Environmental Information Processing	Membrane transport	ssc02010	ABC transporters	51/9252	0.114626	0.362705	0.3374	100518064	1
ssc05171	Human Diseases	Infectious disease: viral	ssc05171	Coronavirus disease - COVID-19	251/9252	0.118826	0.362705	0.3374	100622679/100513660	2
ssc04020	Environmental Information Processing	Signal transduction	ssc04020	Calcium signaling pathway	256/9252	0.122754	0.362705	0.3374	ADCY9/100525465	2
ssc00240	Metabolism	Nucleotide metabolism	ssc00240	Pyrimidine metabolism	55/9252	0.123065	0.362705	0.3374	100514398	1
ssc03250	Genetic Information Processing	Information processing in viruses	ssc03250	Viral life cycle - HIV-1	55/9252	0.123065	0.362705	0.3374	CREBBP	1
ssc04913	Organismal Systems	Endocrine system	ssc04913	Ovarian steroidogenesis	56/9252	0.125163	0.362705	0.3374	ADCY9	1
ssc04923	Organismal Systems	Endocrine system	ssc04923	Regulation of lipolysis in adipocytes	56/9252	0.125163	0.362705	0.3374	ADCY9	1
ssc05213	Human Diseases	Cancer: specific types	ssc05213	Endometrial cancer	58/9252	0.129344	0.362705	0.3374	100192445	1
ssc05206	Human Diseases	Cancer: overview	ssc05206	MicroRNAs in cancer	267/9252	0.13151	0.362705	0.3374	CRKL/CREBBP	2
ssc04213	Organismal Systems	Aging	ssc04213	Longevity regulating pathway - multiple species	60/9252	0.133506	0.362705	0.3374	ADCY9	1
ssc04330	Environmental Information Processing	Signal transduction	ssc04330	Notch signaling pathway	61/9252	0.13558	0.362705	0.3374	CREBBP	1
ssc04927	Organismal Systems	Endocrine system	ssc04927	Cortisol synthesis and secretion	62/9252	0.137649	0.362705	0.3374	ADCY9	1
ssc04720	Organismal Systems	Nervous system	ssc04720	Long-term potentiation	65/9252	0.143828	0.362705	0.3374	CREBBP	1
ssc00983	Metabolism	Xenobiotics biodegradation and metabolism	ssc00983	Drug metabolism - other enzymes	66/9252	0.145878	0.362705	0.3374	100514398	1
ssc04664	Organismal Systems	Immune system	ssc04664	Fc epsilon RI signaling pathway	66/9252	0.145878	0.362705	0.3374	100192445	1
ssc04010	Environmental Information Processing	Signal transduction	ssc04010	MAPK signaling pathway	293/9252	0.152773	0.362705	0.3374	100521718/CRKL	2
ssc05223	Human Diseases	Cancer: specific types	ssc05223	Non-small cell lung cancer	70/9252	0.154032	0.362705	0.3374	100192445	1
ssc00562	Metabolism	Carbohydrate metabolism	ssc00562	Inositol phosphate metabolism	71/9252	0.156059	0.362705	0.3374	100157143	1
ssc04918	Organismal Systems	Endocrine system	ssc04918	Thyroid hormone synthesis	73/9252	0.160099	0.362705	0.3374	ADCY9	1
ssc01524	Human Diseases	Drug resistance: antineoplastic	ssc01524	Platinum drug resistance	74/9252	0.162112	0.362705	0.3374	100192445	1
ssc04971	Organismal Systems	Digestive system	ssc04971	Gastric acid secretion	74/9252	0.162112	0.362705	0.3374	ADCY9	1
ssc05220	Human Diseases	Cancer: specific types	ssc05220	Chronic myeloid leukemia	75/9252	0.164121	0.362705	0.3374	CRKL	1
ssc05016	Human Diseases	Neurodegenerative disease	ssc05016	Huntington disease	308/9252	0.165353	0.362705	0.3374	100623873/CREBBP	2
ssc05100	Human Diseases	Infectious disease: bacterial	ssc05100	Bacterial invasion of epithelial cells	77/9252	0.168124	0.362705	0.3374	CRKL	1
ssc03320	Organismal Systems	Endocrine system	ssc03320	PPAR signaling pathway	78/9252	0.170118	0.362705	0.3374	100192445	1
ssc04610	Organismal Systems	Immune system	ssc04610	Complement and coagulation cascades	80/9252	0.174094	0.362705	0.3374	100155945	1
ssc03083	Genetic Information Processing	Chromosome	ssc03083	Polycomb repressive complex	81/9252	0.176075	0.362705	0.3374	CREBBP	1
ssc01232	Metabolism	Global and overview maps	ssc01232	Nucleotide metabolism	82/9252	0.178052	0.362705	0.3374	100514398	1
ssc04012	Environmental Information Processing	Signal transduction	ssc04012	ErbB signaling pathway	84/9252	0.181991	0.362705	0.3374	CRKL	1
ssc04540	Cellular Processes	Cellular community - eukaryotes	ssc04540	Gap junction	85/9252	0.183954	0.362705	0.3374	ADCY9	1
ssc04911	Organismal Systems	Endocrine system	ssc04911	Insulin secretion	85/9252	0.183954	0.362705	0.3374	ADCY9	1
ssc04976	Organismal Systems	Digestive system	ssc04976	Bile secretion	85/9252	0.183954	0.362705	0.3374	ADCY9	1
ssc04260	Organismal Systems	Circulatory system	ssc04260	Cardiac muscle contraction	87/9252	0.187866	0.362705	0.3374	100525465	1
ssc04211	Organismal Systems	Aging	ssc04211	Longevity regulating pathway	89/9252	0.191761	0.362705	0.3374	ADCY9	1
ssc04912	Organismal Systems	Endocrine system	ssc04912	GnRH signaling pathway	90/9252	0.193701	0.362705	0.3374	ADCY9	1
ssc04970	Organismal Systems	Digestive system	ssc04970	Salivary secretion	90/9252	0.193701	0.362705	0.3374	ADCY9	1
ssc03015	Genetic Information Processing	Translation	ssc03015	mRNA surveillance pathway	91/9252	0.195637	0.362705	0.3374	100737559	1
ssc04727	Organismal Systems	Nervous system	ssc04727	GABAergic synapse	91/9252	0.195637	0.362705	0.3374	ADCY9	1
ssc04914	Organismal Systems	Endocrine system	ssc04914	Progesterone-mediated oocyte maturation	92/9252	0.197569	0.362705	0.3374	ADCY9	1
ssc05032	Human Diseases	Substance dependence	ssc05032	Morphine addiction	92/9252	0.197569	0.362705	0.3374	ADCY9	1
ssc01522	Human Diseases	Drug resistance: antineoplastic	ssc01522	Endocrine resistance	93/9252	0.199496	0.362705	0.3374	ADCY9	1
ssc04520	Cellular Processes	Cellular community - eukaryotes	ssc04520	Adherens junction	93/9252	0.199496	0.362705	0.3374	CREBBP	1
ssc04925	Organismal Systems	Endocrine system	ssc04925	Aldosterone synthesis and secretion	93/9252	0.199496	0.362705	0.3374	ADCY9	1
ssc04666	Organismal Systems	Immune system	ssc04666	Fc gamma R-mediated phagocytosis	94/9252	0.201419	0.362705	0.3374	CRKL	1
ssc04070	Environmental Information Processing	Signal transduction	ssc04070	Phosphatidylinositol signaling system	95/9252	0.203338	0.362705	0.3374	100157143	1
ssc05231	Human Diseases	Cancer: overview	ssc05231	Choline metabolism in cancer	96/9252	0.205252	0.362705	0.3374	100192445	1
ssc04713	Organismal Systems	Environmental adaptation	ssc04713	Circadian entrainment	99/9252	0.210967	0.362864	0.337548	ADCY9	1
ssc04972	Organismal Systems	Digestive system	ssc04972	Pancreatic secretion	99/9252	0.210967	0.362864	0.337548	ADCY9	1
ssc05414	Human Diseases	Cardiovascular disease	ssc05414	Dilated cardiomyopathy	104/9252	0.220406	0.364332	0.338914	ADCY9	1
ssc04928	Organismal Systems	Endocrine system	ssc04928	Parathyroid hormone synthesis, secretion and action	105/9252	0.222281	0.364332	0.338914	ADCY9	1
ssc05145	Human Diseases	Infectious disease: parasitic	ssc05145	Toxoplasmosis	106/9252	0.224152	0.364332	0.338914	100192445	1
ssc03013	Genetic Information Processing	Translation	ssc03013	Nucleocytoplasmic transport	107/9252	0.226018	0.364332	0.338914	100737559	1
ssc04350	Environmental Information Processing	Signal transduction	ssc04350	TGF-beta signaling pathway	109/9252	0.229738	0.364332	0.338914	CREBBP	1
ssc04750	Organismal Systems	Sensory system	ssc04750	Inflammatory mediator regulation of TRP channels	109/9252	0.229738	0.364332	0.338914	ADCY9	1
ssc04931	Human Diseases	Endocrine and metabolic disease	ssc04931	Insulin resistance	110/9252	0.231591	0.364332	0.338914	100192445	1
ssc04725	Organismal Systems	Nervous system	ssc04725	Cholinergic synapse	113/9252	0.237126	0.366978	0.341375	ADCY9	1
ssc04724	Organismal Systems	Nervous system	ssc04724	Glutamatergic synapse	114/9252	0.238962	0.366978	0.341375	ADCY9	1
ssc04071	Environmental Information Processing	Signal transduction	ssc04071	Sphingolipid signaling pathway	120/9252	0.249893	0.371612	0.345685	100192445	1
ssc04114	Cellular Processes	Cell growth and death	ssc04114	Oocyte meiosis	120/9252	0.249893	0.371612	0.345685	ADCY9	1
ssc04152	Environmental Information Processing	Signal transduction	ssc04152	AMPK signaling pathway	122/9252	0.253503	0.371612	0.345685	100192445	1
ssc04611	Organismal Systems	Immune system	ssc04611	Platelet activation	122/9252	0.253503	0.371612	0.345685	ADCY9	1
ssc04660	Organismal Systems	Immune system	ssc04660	T cell receptor signaling pathway	125/9252	0.258887	0.37524	0.349061	100192445	1
ssc04926	Organismal Systems	Endocrine system	ssc04926	Relaxin signaling pathway	129/9252	0.266008	0.378658	0.35224	ADCY9	1
ssc04142	Cellular Processes	Transport and catabolism	ssc04142	Lysosome	130/9252	0.267778	0.378658	0.35224	100522604	1
ssc04915	Organismal Systems	Endocrine system	ssc04915	Estrogen signaling pathway	132/9252	0.271305	0.378658	0.35224	ADCY9	1
ssc04210	Cellular Processes	Cell growth and death	ssc04210	Apoptosis	135/9252	0.276567	0.378658	0.35224	100192445	1
ssc00190	Metabolism	Energy metabolism	ssc00190	Oxidative phosphorylation	137/9252	0.280054	0.378658	0.35224	100623873	1
ssc04270	Organismal Systems	Circulatory system	ssc04270	Vascular smooth muscle contraction	137/9252	0.280054	0.378658	0.35224	ADCY9	1
ssc04371	Environmental Information Processing	Signal transduction	ssc04371	Apelin signaling pathway	138/9252	0.281792	0.378658	0.35224	ADCY9	1
ssc01240	Metabolism	Global and overview maps	ssc01240	Biosynthesis of cofactors	143/9252	0.29042	0.382364	0.355687	100514398	1
ssc05135	Human Diseases	Infectious disease: bacterial	ssc05135	Yersinia infection	144/9252	0.292134	0.382364	0.355687	CRKL	1
ssc04072	Environmental Information Processing	Signal transduction	ssc04072	Phospholipase D signaling pathway	149/9252	0.300644	0.382364	0.355687	ADCY9	1
ssc04261	Organismal Systems	Circulatory system	ssc04261	Adrenergic signaling in cardiomyocytes	149/9252	0.300644	0.382364	0.355687	ADCY9	1
ssc04921	Organismal Systems	Endocrine system	ssc04921	Oxytocin signaling pathway	149/9252	0.300644	0.382364	0.355687	ADCY9	1
ssc04934	Human Diseases	Endocrine and metabolic disease	ssc04934	Cushing syndrome	150/9252	0.302334	0.382364	0.355687	ADCY9	1
ssc04150	Environmental Information Processing	Signal transduction	ssc04150	mTOR signaling pathway	153/9252	0.307381	0.383348	0.356603	100192445	1
ssc04110	Cellular Processes	Cell growth and death	ssc04110	Cell cycle	154/9252	0.309056	0.383348	0.356603	CREBBP	1
ssc04932	Human Diseases	Endocrine and metabolic disease	ssc04932	Non-alcoholic fatty liver disease	158/9252	0.315716	0.384069	0.357273	100623873	1
ssc04148	NA	NA	ssc04148	Efferocytosis	161/9252	0.320671	0.384069	0.357273	CRKL	1
ssc05164	Human Diseases	Infectious disease: viral	ssc05164	Influenza A	163/9252	0.323955	0.384069	0.357273	CREBBP	1
ssc04140	Cellular Processes	Transport and catabolism	ssc04140	Autophagy - animal	165/9252	0.327224	0.384069	0.357273	100192445	1
ssc04022	Environmental Information Processing	Signal transduction	ssc04022	cGMP-PKG signaling pathway	166/9252	0.328853	0.384069	0.357273	ADCY9	1
ssc04630	Environmental Information Processing	Signal transduction	ssc04630	JAK-STAT signaling pathway	167/9252	0.330478	0.384069	0.357273	CREBBP	1
ssc05161	Human Diseases	Infectious disease: viral	ssc05161	Hepatitis B	167/9252	0.330478	0.384069	0.357273	CREBBP	1
ssc04310	Environmental Information Processing	Signal transduction	ssc04310	Wnt signaling pathway	171/9252	0.33694	0.388083	0.361007	CREBBP	1
ssc04360	Organismal Systems	Development and regeneration	ssc04360	Axon guidance	182/9252	0.354407	0.40281	0.374707	100192445	1
ssc05152	Human Diseases	Infectious disease: bacterial	ssc05152	Tuberculosis	185/9252	0.359094	0.40281	0.374707	CREBBP	1
ssc05202	Human Diseases	Cancer: overview	ssc05202	Transcriptional misregulation in cancer	185/9252	0.359094	0.40281	0.374707	100515258	1
ssc05203	Human Diseases	Cancer: overview	ssc05203	Viral carcinogenesis	192/9252	0.369904	0.411359	0.38266	CREBBP	1
ssc05167	Human Diseases	Infectious disease: viral	ssc05167	Kaposi sarcoma-associated herpesvirus infection	196/9252	0.376003	0.414568	0.385644	CREBBP	1
ssc05207	Human Diseases	Cancer: overview	ssc05207	Chemical carcinogenesis - receptor activation	202/9252	0.385046	0.418734	0.38952	ADCY9	1
ssc05205	Human Diseases	Cancer: overview	ssc05205	Proteoglycans in cancer	204/9252	0.388032	0.418734	0.38952	100192445	1
ssc05415	Human Diseases	Cardiovascular disease	ssc05415	Diabetic cardiomyopathy	205/9252	0.38952	0.418734	0.38952	100623873	1
ssc05417	Human Diseases	Cardiovascular disease	ssc05417	Lipid and atherosclerosis	217/9252	0.407109	0.434025	0.403744	100192445	1
ssc04810	Cellular Processes	Cell motility	ssc04810	Regulation of actin cytoskeleton	228/9252	0.422806	0.447065	0.415875	CRKL	1
ssc05012	Human Diseases	Neurodegenerative disease	ssc05012	Parkinson disease	268/9252	0.476609	0.499858	0.464984	100623873	1
ssc05020	Human Diseases	Neurodegenerative disease	ssc05020	Prion disease	272/9252	0.481717	0.501141	0.466178	100623873	1
ssc05165	Human Diseases	Infectious disease: viral	ssc05165	Human papillomavirus infection	328/9252	0.548428	0.565977	0.52649	CREBBP	1
ssc04151	Environmental Information Processing	Signal transduction	ssc04151	PI3K-Akt signaling pathway	351/9252	0.57338	0.587031	0.546076	100192445	1
ssc05014	Human Diseases	Neurodegenerative disease	ssc05014	Amyotrophic lateral sclerosis	364/9252	0.586895	0.596137	0.554546	100623873	1
ssc05010	Human Diseases	Neurodegenerative disease	ssc05010	Alzheimer disease	384/9252	0.606893	0.611634	0.568962	100623873	1
ssc05022	Human Diseases	Neurodegenerative disease	ssc05022	Pathways of neurodegeneration - multiple diseases	474/9252	0.685998	0.685998	0.638138	100623873	1

## Sheet: Supplementary Table 8
Supplementary Table 8:GO enrichment results for European pig candidate genes
	ONTOLOGY	ID	Description	BgRatio	pvalue	p.adjust	qvalue	geneID	Count
GO:0006959	BP	GO:0006959	humoral immune response	90/6969	0.00173771178703423	0.234091607713852	0.197804876885822	CFD/AZU1/C3	3
GO:0006956	BP	GO:0006956	complement activation	27/6969	0.00237355349683987	0.234091607713852	0.197804876885822	CFD/C3	2
GO:0050764	BP	GO:0050764	regulation of phagocytosis	27/6969	0.00237355349683987	0.234091607713852	0.197804876885822	PRTN3/AZU1	2
GO:1990266	BP	GO:1990266	neutrophil migration	34/6969	0.0037507578749417	0.234091607713852	0.197804876885822	DPP4/PRTN3	2
GO:0030148	BP	GO:0030148	sphingolipid biosynthetic process	37/6969	0.00443114689261221	0.234091607713852	0.197804876885822	ACER1/B3GALT1	2
GO:0097530	BP	GO:0097530	granulocyte migration	40/6969	0.005164436169573	0.234091607713852	0.197804876885822	DPP4/PRTN3	2
GO:0006672	BP	GO:0006672	ceramide metabolic process	41/6969	0.00542048031830403	0.234091607713852	0.197804876885822	ACER1/B3GALT1	2
GO:0006665	BP	GO:0006665	sphingolipid metabolic process	52/6969	0.00861041146572142	0.234091607713852	0.197804876885822	ACER1/B3GALT1	2
GO:0046467	BP	GO:0046467	membrane lipid biosynthetic process	58/6969	0.0106299986129624	0.234091607713852	0.197804876885822	ACER1/B3GALT1	2
GO:0097529	BP	GO:0097529	myeloid leukocyte migration	58/6969	0.0106299986129624	0.234091607713852	0.197804876885822	DPP4/PRTN3	2
GO:0030100	BP	GO:0030100	regulation of endocytosis	60/6969	0.0113456017208119	0.234091607713852	0.197804876885822	PRTN3/AZU1	2
GO:0044255	BP	GO:0044255	cellular lipid metabolic process	344/6969	0.0125385956850791	0.234091607713852	0.197804876885822	ACER1/B3GALT1/PLPPR3/C3	4
GO:0043547	BP	GO:0043547	positive regulation of GTPase activity	65/6969	0.0132252436580599	0.234091607713852	0.197804876885822	TSC2/PRTN3	2
GO:0002252	BP	GO:0002252	immune effector process	192/6969	0.0144092761240367	0.234091607713852	0.197804876885822	CFD/AZU1/C3	3
GO:0006909	BP	GO:0006909	phagocytosis	69/6969	0.0148203533763454	0.234091607713852	0.197804876885822	PRTN3/AZU1	2
GO:0006643	BP	GO:0006643	membrane lipid metabolic process	75/6969	0.0173612541635038	0.234091607713852	0.197804876885822	ACER1/B3GALT1	2
GO:0043087	BP	GO:0043087	regulation of GTPase activity	86/6969	0.0224641379654774	0.234091607713852	0.197804876885822	TSC2/PRTN3	2
GO:0001774	BP	GO:0001774	microglial cell activation	10/6969	0.0269487222976452	0.234091607713852	0.197804876885822	AZU1	1
GO:0006670	BP	GO:0006670	sphingosine metabolic process	10/6969	0.0269487222976452	0.234091607713852	0.197804876885822	ACER1	1
GO:0009312	BP	GO:0009312	oligosaccharide biosynthetic process	10/6969	0.0269487222976452	0.234091607713852	0.197804876885822	B3GALT1	1
GO:0010800	BP	GO:0010800	positive regulation of peptidyl-threonine phosphorylation	10/6969	0.0269487222976452	0.234091607713852	0.197804876885822	AZU1	1
GO:0031146	BP	GO:0031146	SCF-dependent proteasomal ubiquitin-dependent protein catabolic process	10/6969	0.0269487222976452	0.234091607713852	0.197804876885822	FBXO33	1
GO:0071622	BP	GO:0071622	regulation of granulocyte chemotaxis	10/6969	0.0269487222976452	0.234091607713852	0.197804876885822	DPP4	1
GO:0031401	BP	GO:0031401	positive regulation of protein modification process	244/6969	0.0271337334475679	0.234091607713852	0.197804876885822	FBXO33/AZU1/C3	3
GO:0008610	BP	GO:0008610	lipid biosynthetic process	245/6969	0.0274229044915963	0.234091607713852	0.197804876885822	ACER1/B3GALT1/C3	3
GO:0060326	BP	GO:0060326	cell chemotaxis	96/6969	0.027577885997162	0.234091607713852	0.197804876885822	DPP4/AZU1	2
GO:0002269	BP	GO:0002269	leukocyte activation involved in inflammatory response	11/6969	0.0296054221505471	0.234091607713852	0.197804876885822	AZU1	1
GO:0010883	BP	GO:0010883	regulation of lipid storage	11/6969	0.0296054221505471	0.234091607713852	0.197804876885822	C3	1
GO:0022617	BP	GO:0022617	extracellular matrix disassembly	11/6969	0.0296054221505471	0.234091607713852	0.197804876885822	DPP4	1
GO:0031295	BP	GO:0031295	T cell costimulation	11/6969	0.0296054221505471	0.234091607713852	0.197804876885822	DPP4	1
GO:0035640	BP	GO:0035640	exploration behavior	11/6969	0.0296054221505471	0.234091607713852	0.197804876885822	DPP4	1
GO:0042596	BP	GO:0042596	fear response	11/6969	0.0296054221505471	0.234091607713852	0.197804876885822	DPP4	1
GO:0046519	BP	GO:0046519	sphingoid metabolic process	11/6969	0.0296054221505471	0.234091607713852	0.197804876885822	ACER1	1
GO:0051049	BP	GO:0051049	regulation of transport	451/6969	0.0308458389365541	0.234091607713852	0.197804876885822	SCN2A/PRTN3/AZU1/C3	4
GO:0002686	BP	GO:0002686	negative regulation of leukocyte migration	12/6969	0.032255249253039	0.234091607713852	0.197804876885822	DPP4	1
GO:0006688	BP	GO:0006688	glycosphingolipid biosynthetic process	12/6969	0.032255249253039	0.234091607713852	0.197804876885822	B3GALT1	1
GO:0031294	BP	GO:0031294	lymphocyte costimulation	12/6969	0.032255249253039	0.234091607713852	0.197804876885822	DPP4	1
GO:0034312	BP	GO:0034312	diol biosynthetic process	12/6969	0.032255249253039	0.234091607713852	0.197804876885822	ACER1	1
GO:0045806	BP	GO:0045806	negative regulation of endocytosis	12/6969	0.032255249253039	0.234091607713852	0.197804876885822	PRTN3	1
GO:0046460	BP	GO:0046460	neutral lipid biosynthetic process	12/6969	0.032255249253039	0.234091607713852	0.197804876885822	C3	1
GO:0046463	BP	GO:0046463	acylglycerol biosynthetic process	12/6969	0.032255249253039	0.234091607713852	0.197804876885822	C3	1
GO:0061900	BP	GO:0061900	glial cell activation	12/6969	0.032255249253039	0.234091607713852	0.197804876885822	AZU1	1
GO:0090207	BP	GO:0090207	regulation of triglyceride metabolic process	12/6969	0.032255249253039	0.234091607713852	0.197804876885822	C3	1
GO:0050900	BP	GO:0050900	leukocyte migration	105/6969	0.0325454138971467	0.234091607713852	0.197804876885822	DPP4/PRTN3	2
GO:0002443	BP	GO:0002443	leukocyte mediated immunity	109/6969	0.0348594004995419	0.234091607713852	0.197804876885822	AZU1/C3	2
GO:0033628	BP	GO:0033628	regulation of cell adhesion mediated by integrin	13/6969	0.0348982203992504	0.234091607713852	0.197804876885822	DPP4	1
GO:0008347	BP	GO:0008347	glial cell migration	14/6969	0.0375343523446808	0.234091607713852	0.197804876885822	AZU1	1
GO:0010828	BP	GO:0010828	positive regulation of glucose transmembrane transport	14/6969	0.0375343523446808	0.234091607713852	0.197804876885822	C3	1
GO:0034311	BP	GO:0034311	diol metabolic process	14/6969	0.0375343523446808	0.234091607713852	0.197804876885822	ACER1	1
GO:0051489	BP	GO:0051489	regulation of filopodium assembly	14/6969	0.0375343523446808	0.234091607713852	0.197804876885822	PALM	1
GO:0071470	BP	GO:0071470	cellular response to osmotic stress	14/6969	0.0375343523446808	0.234091607713852	0.197804876885822	SCN2A	1
GO:0097028	BP	GO:0097028	dendritic cell differentiation	14/6969	0.0375343523446808	0.234091607713852	0.197804876885822	PRTN3	1
GO:0150076	BP	GO:0150076	neuroinflammatory response	14/6969	0.0375343523446808	0.234091607713852	0.197804876885822	AZU1	1
GO:0043161	BP	GO:0043161	proteasome-mediated ubiquitin-dependent protein catabolic process	116/6969	0.0390600610898872	0.234091607713852	0.197804876885822	PSMD14/FBXO33	2
GO:0045785	BP	GO:0045785	positive regulation of cell adhesion	117/6969	0.0396754918811894	0.234091607713852	0.197804876885822	DPP4/AZU1	2
GO:0010799	BP	GO:0010799	regulation of peptidyl-threonine phosphorylation	15/6969	0.0401636618062845	0.234091607713852	0.197804876885822	AZU1	1
GO:0043954	BP	GO:0043954	cellular component maintenance	15/6969	0.0401636618062845	0.234091607713852	0.197804876885822	PRTN3	1
GO:0002684	BP	GO:0002684	positive regulation of immune system process	291/6969	0.0425407917576695	0.234091607713852	0.197804876885822	DPP4/CFD/C3	3
GO:0006284	BP	GO:0006284	base-excision repair	16/6969	0.0427861654625514	0.234091607713852	0.197804876885822	NTHL1	1
GO:0032731	BP	GO:0032731	positive regulation of interleukin-1 beta production	16/6969	0.0427861654625514	0.234091607713852	0.197804876885822	AZU1	1
GO:0045123	BP	GO:0045123	cellular extravasation	16/6969	0.0427861654625514	0.234091607713852	0.197804876885822	PRTN3	1
GO:0051899	BP	GO:0051899	membrane depolarization	16/6969	0.0427861654625514	0.234091607713852	0.197804876885822	SCN2A	1
GO:0060627	BP	GO:0060627	regulation of vesicle-mediated transport	123/6969	0.0434463579851714	0.234091607713852	0.197804876885822	PRTN3/AZU1	2
GO:0043085	BP	GO:0043085	positive regulation of catalytic activity	294/6969	0.0436492450041601	0.234091607713852	0.197804876885822	TSC2/PRTN3/AZU1	3
GO:0006509	BP	GO:0006509	membrane protein ectodomain proteolysis	17/6969	0.045401879953593	0.234091607713852	0.197804876885822	PRTN3	1
GO:0006958	BP	GO:0006958	complement activation, classical pathway	17/6969	0.045401879953593	0.234091607713852	0.197804876885822	C3	1
GO:0031640	BP	GO:0031640	killing of cells of another organism	17/6969	0.045401879953593	0.234091607713852	0.197804876885822	AZU1	1
GO:0141061	BP	GO:0141061	disruption of cell in another organism	17/6969	0.045401879953593	0.234091607713852	0.197804876885822	AZU1	1
GO:0019226	BP	GO:0019226	transmission of nerve impulse	18/6969	0.0480108218812229	0.234091607713852	0.197804876885822	SCN2A	1
GO:0046847	BP	GO:0046847	filopodium assembly	18/6969	0.0480108218812229	0.234091607713852	0.197804876885822	PALM	1
GO:0141060	BP	GO:0141060	disruption of anatomical structure in another organism	18/6969	0.0480108218812229	0.234091607713852	0.197804876885822	AZU1	1
GO:1903053	BP	GO:1903053	regulation of extracellular matrix organization	18/6969	0.0480108218812229	0.234091607713852	0.197804876885822	DPP4	1
GO:0010498	BP	GO:0010498	proteasomal protein catabolic process	133/6969	0.0500192393769689	0.234091607713852	0.197804876885822	PSMD14/FBXO33	2
GO:0006687	BP	GO:0006687	glycosphingolipid metabolic process	19/6969	0.0506130078090399	0.234091607713852	0.197804876885822	B3GALT1	1
GO:0006970	BP	GO:0006970	response to osmotic stress	19/6969	0.0506130078090399	0.234091607713852	0.197804876885822	SCN2A	1
GO:0033555	BP	GO:0033555	multicellular organismal response to stress	19/6969	0.0506130078090399	0.234091607713852	0.197804876885822	DPP4	1
GO:0050766	BP	GO:0050766	positive regulation of phagocytosis	19/6969	0.0506130078090399	0.234091607713852	0.197804876885822	AZU1	1
GO:0009311	BP	GO:0009311	oligosaccharide metabolic process	20/6969	0.0532084542625112	0.234091607713852	0.197804876885822	B3GALT1	1
GO:0032732	BP	GO:0032732	positive regulation of interleukin-1 production	20/6969	0.0532084542625112	0.234091607713852	0.197804876885822	AZU1	1
GO:0006935	BP	GO:0006935	chemotaxis	140/6969	0.0548245859387177	0.234091607713852	0.197804876885822	DPP4/AZU1	2
GO:0034762	BP	GO:0034762	regulation of transmembrane transport	141/6969	0.0555242887335548	0.234091607713852	0.197804876885822	SCN2A/C3	2
GO:0042330	BP	GO:0042330	taxis	141/6969	0.0555242887335548	0.234091607713852	0.197804876885822	DPP4/AZU1	2
GO:0002455	BP	GO:0002455	humoral immune response mediated by circulating immunoglobulin	21/6969	0.0557971777290551	0.234091607713852	0.197804876885822	C3	1
GO:0010827	BP	GO:0010827	regulation of glucose transmembrane transport	21/6969	0.0557971777290551	0.234091607713852	0.197804876885822	C3	1
GO:0033619	BP	GO:0033619	membrane protein proteolysis	21/6969	0.0557971777290551	0.234091607713852	0.197804876885822	PRTN3	1
GO:0033627	BP	GO:0033627	cell adhesion mediated by integrin	21/6969	0.0557971777290551	0.234091607713852	0.197804876885822	DPP4	1
GO:0050922	BP	GO:0050922	negative regulation of chemotaxis	21/6969	0.0557971777290551	0.234091607713852	0.197804876885822	DPP4	1
GO:0002253	BP	GO:0002253	activation of immune response	143/6969	0.056933403627303	0.236144230954154	0.199539321325356	CFD/C3	2
GO:0032007	BP	GO:0032007	negative regulation of TOR signaling	22/6969	0.0583791946581206	0.2367600672246	0.200059696313793	TSC2	1
GO:0032722	BP	GO:0032722	positive regulation of chemokine production	22/6969	0.0583791946581206	0.2367600672246	0.200059696313793	AZU1	1
GO:0051345	BP	GO:0051345	positive regulation of hydrolase activity	146/6969	0.0590710392149337	0.2369332891588	0.200206066974847	TSC2/PRTN3	2
GO:0007610	BP	GO:0007610	behavior	149/6969	0.0612369388843934	0.242950898834822	0.205290882072395	DPP4/SCN2A	2
GO:0007613	BP	GO:0007613	memory	24/6969	0.0635231745122714	0.246659135074245	0.208424301591215	SCN2A	1
GO:0019915	BP	GO:0019915	lipid storage	24/6969	0.0635231745122714	0.246659135074245	0.208424301591215	C3	1
GO:0032611	BP	GO:0032611	interleukin-1 beta production	25/6969	0.0660851701471546	0.248775976775561	0.210213009935802	AZU1	1
GO:0032651	BP	GO:0032651	regulation of interleukin-1 beta production	25/6969	0.0660851701471546	0.248775976775561	0.210213009935802	AZU1	1
GO:0002444	BP	GO:0002444	myeloid leukocyte mediated immunity	26/6969	0.0686405246643209	0.248775976775561	0.210213009935802	AZU1	1
GO:0046173	BP	GO:0046173	polyol biosynthetic process	26/6969	0.0686405246643209	0.248775976775561	0.210213009935802	ACER1	1
GO:0008645	BP	GO:0008645	hexose transmembrane transport	27/6969	0.0711892543246088	0.248775976775561	0.210213009935802	C3	1
GO:0015749	BP	GO:0015749	monosaccharide transmembrane transport	27/6969	0.0711892543246088	0.248775976775561	0.210213009935802	C3	1
GO:1904659	BP	GO:1904659	glucose transmembrane transport	27/6969	0.0711892543246088	0.248775976775561	0.210213009935802	C3	1
GO:0018107	BP	GO:0018107	peptidyl-threonine phosphorylation	28/6969	0.073731375351378	0.248775976775561	0.210213009935802	AZU1	1
GO:0035725	BP	GO:0035725	sodium ion transmembrane transport	28/6969	0.073731375351378	0.248775976775561	0.210213009935802	SCN2A	1
GO:0042116	BP	GO:0042116	macrophage activation	28/6969	0.073731375351378	0.248775976775561	0.210213009935802	AZU1	1
GO:0006641	BP	GO:0006641	triglyceride metabolic process	29/6969	0.0762669039305921	0.248775976775561	0.210213009935802	C3	1
GO:0032602	BP	GO:0032602	chemokine production	29/6969	0.0762669039305921	0.248775976775561	0.210213009935802	AZU1	1
GO:0032642	BP	GO:0032642	regulation of chemokine production	29/6969	0.0762669039305921	0.248775976775561	0.210213009935802	AZU1	1
GO:0001909	BP	GO:0001909	leukocyte mediated cytotoxicity	30/6969	0.0787958562108976	0.248775976775561	0.210213009935802	AZU1	1
GO:0032612	BP	GO:0032612	interleukin-1 production	30/6969	0.0787958562108976	0.248775976775561	0.210213009935802	AZU1	1
GO:0032652	BP	GO:0032652	regulation of interleukin-1 production	30/6969	0.0787958562108976	0.248775976775561	0.210213009935802	AZU1	1
GO:0032760	BP	GO:0032760	positive regulation of tumor necrosis factor production	30/6969	0.0787958562108976	0.248775976775561	0.210213009935802	AZU1	1
GO:1905954	BP	GO:1905954	positive regulation of lipid localization	30/6969	0.0787958562108976	0.248775976775561	0.210213009935802	C3	1
GO:0016477	BP	GO:0016477	cell migration	376/6969	0.0795026088885152	0.248775976775561	0.210213009935802	DPP4/PRTN3/AZU1	3
GO:0006897	BP	GO:0006897	endocytosis	174/6969	0.0803134247176686	0.248775976775561	0.210213009935802	PRTN3/AZU1	2
GO:0001508	BP	GO:0001508	action potential	31/6969	0.0813182483037054	0.248775976775561	0.210213009935802	SCN2A	1
GO:0006493	BP	GO:0006493	protein O-linked glycosylation	31/6969	0.0813182483037054	0.248775976775561	0.210213009935802	B3GALT1	1
GO:0030593	BP	GO:0030593	neutrophil chemotaxis	31/6969	0.0813182483037054	0.248775976775561	0.210213009935802	DPP4	1
GO:0046513	BP	GO:0046513	ceramide biosynthetic process	31/6969	0.0813182483037054	0.248775976775561	0.210213009935802	B3GALT1	1
GO:1903557	BP	GO:1903557	positive regulation of tumor necrosis factor superfamily cytokine production	31/6969	0.0813182483037054	0.248775976775561	0.210213009935802	AZU1	1
GO:0051247	BP	GO:0051247	positive regulation of protein metabolic process	383/6969	0.0830368174362446	0.248775976775561	0.210213009935802	FBXO33/AZU1/C3	3
GO:0018210	BP	GO:0018210	peptidyl-threonine modification	32/6969	0.0838340962832713	0.248775976775561	0.210213009935802	AZU1	1
GO:0034219	BP	GO:0034219	carbohydrate transmembrane transport	32/6969	0.0838340962832713	0.248775976775561	0.210213009935802	C3	1
GO:0120034	BP	GO:0120034	positive regulation of plasma membrane bounded cell projection assembly	32/6969	0.0838340962832713	0.248775976775561	0.210213009935802	PALM	1
GO:0009617	BP	GO:0009617	response to bacterium	180/6969	0.0851445466639719	0.250627093002821	0.211777183128555	CFD/AZU1	2
GO:0009247	BP	GO:0009247	glycolipid biosynthetic process	33/6969	0.0863434161867765	0.252122775265388	0.213041018465057	B3GALT1	1
GO:0031398	BP	GO:0031398	positive regulation of protein ubiquitination	34/6969	0.0888462240144081	0.254983421664245	0.215458233735036	FBXO33	1
GO:0031399	BP	GO:0031399	regulation of protein modification process	398/6969	0.09084455326497	0.254983421664245	0.215458233735036	FBXO33/AZU1/C3	3
GO:0044093	BP	GO:0044093	positive regulation of molecular function	398/6969	0.09084455326497	0.254983421664245	0.215458233735036	TSC2/PRTN3/AZU1	3
GO:0002688	BP	GO:0002688	regulation of leukocyte chemotaxis	35/6969	0.0913425357294372	0.254983421664245	0.215458233735036	DPP4	1
GO:0008277	BP	GO:0008277	regulation of G protein-coupled receptor signaling pathway	35/6969	0.0913425357294372	0.254983421664245	0.215458233735036	C3	1
GO:0001934	BP	GO:0001934	positive regulation of protein phosphorylation	188/6969	0.0917248413147844	0.254983421664245	0.215458233735036	AZU1/C3	2
GO:0045807	BP	GO:0045807	positive regulation of endocytosis	36/6969	0.0938323672583008	0.254983421664245	0.215458233735036	AZU1	1
GO:0051702	BP	GO:0051702	biological process involved in interaction with symbiont	36/6969	0.0938323672583008	0.254983421664245	0.215458233735036	AZU1	1
GO:0071621	BP	GO:0071621	granulocyte chemotaxis	37/6969	0.0963157344906813	0.254983421664245	0.215458233735036	DPP4	1
GO:0051129	BP	GO:0051129	negative regulation of cellular component organization	196/6969	0.0984555093139159	0.254983421664245	0.215458233735036	DPP4/PRTN3	2
GO:1903322	BP	GO:1903322	positive regulation of protein modification by small protein conjugation or removal	38/6969	0.0987926532795844	0.254983421664245	0.215458233735036	FBXO33	1
GO:0006511	BP	GO:0006511	ubiquitin-dependent protein catabolic process	197/6969	0.0993069774988521	0.254983421664245	0.215458233735036	PSMD14/FBXO33	2
GO:0030155	BP	GO:0030155	regulation of cell adhesion	198/6969	0.100160641531936	0.254983421664245	0.215458233735036	DPP4/AZU1	2
GO:0098542	BP	GO:0098542	defense response to other organism	416/6969	0.100622782607903	0.254983421664245	0.215458233735036	CFD/AZU1/C3	3
GO:0006638	BP	GO:0006638	neutral lipid metabolic process	39/6969	0.101263139441421	0.254983421664245	0.215458233735036	C3	1
GO:0006639	BP	GO:0006639	acylglycerol metabolic process	39/6969	0.101263139441421	0.254983421664245	0.215458233735036	C3	1
GO:0007218	BP	GO:0007218	neuropeptide signaling pathway	39/6969	0.101263139441421	0.254983421664245	0.215458233735036	KISS1R	1
GO:0008360	BP	GO:0008360	regulation of cell shape	39/6969	0.101263139441421	0.254983421664245	0.215458233735036	PALM	1
GO:0019730	BP	GO:0019730	antimicrobial humoral response	39/6969	0.101263139441421	0.254983421664245	0.215458233735036	AZU1	1
GO:0019941	BP	GO:0019941	modification-dependent protein catabolic process	201/6969	0.102734641964496	0.254983421664245	0.215458233735036	PSMD14/FBXO33	2
GO:0050778	BP	GO:0050778	positive regulation of immune response	201/6969	0.102734641964496	0.254983421664245	0.215458233735036	CFD/C3	2
GO:0019751	BP	GO:0019751	polyol metabolic process	40/6969	0.103727208756084	0.254983421664245	0.215458233735036	ACER1	1
GO:0043632	BP	GO:0043632	modification-dependent macromolecule catabolic process	203/6969	0.104461316925538	0.254983421664245	0.215458233735036	PSMD14/FBXO33	2
GO:0042327	BP	GO:0042327	positive regulation of phosphorylation	204/6969	0.105327807469769	0.254983421664245	0.215458233735036	AZU1/C3	2
GO:0002682	BP	GO:0002682	regulation of immune system process	425/6969	0.105673372879754	0.254983421664245	0.215458233735036	DPP4/CFD/C3	3
GO:0048870	BP	GO:0048870	cell motility	425/6969	0.105673372879754	0.254983421664245	0.215458233735036	DPP4/PRTN3/AZU1	3
GO:0008643	BP	GO:0008643	carbohydrate transport	41/6969	0.106184876967028	0.254983421664245	0.215458233735036	C3	1
GO:0006664	BP	GO:0006664	glycolipid metabolic process	42/6969	0.108636159781351	0.255820634323826	0.216165669378172	B3GALT1	1
GO:0032006	BP	GO:0032006	regulation of TOR signaling	42/6969	0.108636159781351	0.255820634323826	0.216165669378172	TSC2	1
GO:1903509	BP	GO:1903509	liposaccharide metabolic process	42/6969	0.108636159781351	0.255820634323826	0.216165669378172	B3GALT1	1
GO:0051050	BP	GO:0051050	positive regulation of transport	210/6969	0.110569869791179	0.258705144062694	0.218603048912385	AZU1/C3	2
GO:0019722	BP	GO:0019722	calcium-mediated signaling	45/6969	0.115951852371817	0.264540488273993	0.223533851663388	AZU1	1
GO:0006814	BP	GO:0006814	sodium ion transport	46/6969	0.118377749946186	0.264540488273993	0.223533851663388	SCN2A	1
GO:0016064	BP	GO:0016064	immunoglobulin mediated immune response	46/6969	0.118377749946186	0.264540488273993	0.223533851663388	C3	1
GO:0007611	BP	GO:0007611	learning or memory	47/6969	0.12079734011678	0.264540488273993	0.223533851663388	SCN2A	1
GO:0019724	BP	GO:0019724	B cell mediated immunity	47/6969	0.12079734011678	0.264540488273993	0.223533851663388	C3	1
GO:0032640	BP	GO:0032640	tumor necrosis factor production	47/6969	0.12079734011678	0.264540488273993	0.223533851663388	AZU1	1
GO:0032680	BP	GO:0032680	regulation of tumor necrosis factor production	47/6969	0.12079734011678	0.264540488273993	0.223533851663388	AZU1	1
GO:0034764	BP	GO:0034764	positive regulation of transmembrane transport	47/6969	0.12079734011678	0.264540488273993	0.223533851663388	C3	1
GO:0060491	BP	GO:0060491	regulation of cell projection assembly	47/6969	0.12079734011678	0.264540488273993	0.223533851663388	PALM	1
GO:0120032	BP	GO:0120032	regulation of plasma membrane bounded cell projection assembly	47/6969	0.12079734011678	0.264540488273993	0.223533851663388	PALM	1
GO:0010562	BP	GO:0010562	positive regulation of phosphorus metabolic process	223/6969	0.122168161613355	0.264540488273993	0.223533851663388	AZU1/C3	2
GO:0045937	BP	GO:0045937	positive regulation of phosphate metabolic process	223/6969	0.122168161613355	0.264540488273993	0.223533851663388	AZU1/C3	2
GO:0071706	BP	GO:0071706	tumor necrosis factor superfamily cytokine production	48/6969	0.123210638374188	0.264540488273993	0.223533851663388	AZU1	1
GO:1903555	BP	GO:1903555	regulation of tumor necrosis factor superfamily cytokine production	48/6969	0.123210638374188	0.264540488273993	0.223533851663388	AZU1	1
GO:1901875	BP	GO:1901875	positive regulation of post-translational protein modification	49/6969	0.12561766017319	0.266572360251246	0.225250761510065	FBXO33	1
GO:1905952	BP	GO:1905952	regulation of lipid localization	49/6969	0.12561766017319	0.266572360251246	0.225250761510065	C3	1
GO:0098657	BP	GO:0098657	import into cell	229/6969	0.127624856157853	0.268544388738408	0.226917104254805	PRTN3/AZU1	2
GO:0001906	BP	GO:0001906	cell killing	50/6969	0.12801842093283	0.268544388738408	0.226917104254805	AZU1	1
GO:0046165	BP	GO:0046165	alcohol biosynthetic process	51/6969	0.130412936036498	0.272004123733267	0.229840542909437	ACER1	1
GO:0031929	BP	GO:0031929	TOR signaling	52/6969	0.132801220832003	0.274559394716517	0.231999719255774	TSC2	1
GO:0051603	BP	GO:0051603	proteolysis involved in protein catabolic process	235/6969	0.133142500999516	0.274559394716517	0.231999719255774	PSMD14/FBXO33	2
GO:0045216	BP	GO:0045216	cell-cell junction organization	53/6969	0.135183290631655	0.277201691463787	0.234232431431549	PRTN3	1
GO:0007626	BP	GO:0007626	locomotory behavior	54/6969	0.137559160712338	0.280497729944152	0.237017548301764	DPP4	1
GO:0016579	BP	GO:0016579	protein deubiquitination	55/6969	0.139928846315586	0.282705731146699	0.238883285439027	PSMD14	1
GO:0009628	BP	GO:0009628	response to abiotic stimulus	243/6969	0.140588751674188	0.282705731146699	0.238883285439027	DPP4/SCN2A	2
GO:0051707	BP	GO:0051707	response to other organism	484/6969	0.141239700915687	0.282705731146699	0.238883285439027	CFD/AZU1/C3	3
GO:0001666	BP	GO:0001666	response to hypoxia	56/6969	0.142292362647667	0.282705731146699	0.238883285439027	DPP4	1
GO:0043207	BP	GO:0043207	response to external biotic stimulus	486/6969	0.142514669947925	0.282705731146699	0.238883285439027	CFD/AZU1/C3	3
GO:0002685	BP	GO:0002685	regulation of leukocyte migration	58/6969	0.147000948147486	0.283913059148498	0.239903464543648	DPP4	1
GO:0036293	BP	GO:0036293	response to decreased oxygen levels	58/6969	0.147000948147486	0.283913059148498	0.239903464543648	DPP4	1
GO:0051056	BP	GO:0051056	regulation of small GTPase mediated signal transduction	58/6969	0.147000948147486	0.283913059148498	0.239903464543648	TSC2	1
GO:0050776	BP	GO:0050776	regulation of immune response	250/6969	0.147182834201622	0.283913059148498	0.239903464543648	CFD/C3	2
GO:0051336	BP	GO:0051336	regulation of hydrolase activity	250/6969	0.147182834201622	0.283913059148498	0.239903464543648	TSC2/PRTN3	2
GO:0043542	BP	GO:0043542	endothelial cell migration	59/6969	0.149346047552087	0.283913059148498	0.239903464543648	DPP4	1
GO:0044403	BP	GO:0044403	biological process involved in symbiotic interaction	59/6969	0.149346047552087	0.283913059148498	0.239903464543648	AZU1	1
GO:0046890	BP	GO:0046890	regulation of lipid biosynthetic process	59/6969	0.149346047552087	0.283913059148498	0.239903464543648	C3	1
GO:0009607	BP	GO:0009607	response to biotic stimulus	498/6969	0.150252026957389	0.284155387769156	0.24010822960739	CFD/AZU1/C3	3
GO:0022604	BP	GO:0022604	regulation of cell morphogenesis	60/6969	0.151685038159396	0.285363179061783	0.24112880018775	PALM	1
GO:0006954	BP	GO:0006954	inflammatory response	256/6969	0.152889552953804	0.285363179061783	0.24112880018775	AZU1/C3	2
GO:0030258	BP	GO:0030258	lipid modification	61/6969	0.154017935000469	0.285363179061783	0.24112880018775	B3GALT1	1
GO:0050890	BP	GO:0050890	cognition	61/6969	0.154017935000469	0.285363179061783	0.24112880018775	SCN2A	1
GO:0002274	BP	GO:0002274	myeloid leukocyte activation	62/6969	0.156344753071545	0.288211287227848	0.243535420786617	AZU1	1
GO:0070646	BP	GO:0070646	protein modification by small protein removal	63/6969	0.158665507334125	0.29101964913043	0.245908456222685	PSMD14	1
GO:0050920	BP	GO:0050920	regulation of chemotaxis	64/6969	0.160980212715048	0.291061584942727	0.245943891530552	DPP4	1
GO:0062197	BP	GO:0062197	cellular response to chemical stress	64/6969	0.160980212715048	0.291061584942727	0.245943891530552	SCN2A	1
GO:0019932	BP	GO:0019932	second-messenger-mediated signaling	65/6969	0.163288884106563	0.291061584942727	0.245943891530552	AZU1	1
GO:0031396	BP	GO:0031396	regulation of protein ubiquitination	65/6969	0.163288884106563	0.291061584942727	0.245943891530552	FBXO33	1
GO:0050870	BP	GO:0050870	positive regulation of T cell activation	65/6969	0.163288884106563	0.291061584942727	0.245943891530552	DPP4	1
GO:0007186	BP	GO:0007186	G protein-coupled receptor signaling pathway	267/6969	0.163472944967833	0.291061584942727	0.245943891530552	KISS1R/C3	2
GO:0070482	BP	GO:0070482	response to oxygen levels	66/6969	0.165591536366409	0.29338366545866	0.247906024453893	DPP4	1
GO:0045321	BP	GO:0045321	leukocyte activation	270/6969	0.166384708903952	0.29338366545866	0.247906024453893	DPP4/AZU1	2
GO:0030336	BP	GO:0030336	negative regulation of cell migration	69/6969	0.172463526417186	0.301192282977383	0.254504221809295	DPP4	1
GO:1903039	BP	GO:1903039	positive regulation of leukocyte cell-cell adhesion	69/6969	0.172463526417186	0.301192282977383	0.254504221809295	DPP4	1
GO:0031346	BP	GO:0031346	positive regulation of cell projection organization	70/6969	0.174742250040095	0.303036641780209	0.256062685051481	PALM	1
GO:0051130	BP	GO:0051130	positive regulation of cellular component organization	279/6969	0.175180086070203	0.303036641780209	0.256062685051481	AZU1/PALM	2
GO:1903320	BP	GO:1903320	regulation of protein modification by small protein conjugation or removal	72/6969	0.179281875863983	0.304937320981007	0.257668738420866	FBXO33	1
GO:0030595	BP	GO:0030595	leukocyte chemotaxis	73/6969	0.181542807335432	0.304937320981007	0.257668738420866	DPP4	1
GO:0045017	BP	GO:0045017	glycerolipid biosynthetic process	73/6969	0.181542807335432	0.304937320981007	0.257668738420866	C3	1
GO:0002573	BP	GO:0002573	myeloid leukocyte differentiation	74/6969	0.183797837303621	0.304937320981007	0.257668738420866	PRTN3	1
GO:0016051	BP	GO:0016051	carbohydrate biosynthetic process	74/6969	0.183797837303621	0.304937320981007	0.257668738420866	B3GALT1	1
GO:0030198	BP	GO:0030198	extracellular matrix organization	74/6969	0.183797837303621	0.304937320981007	0.257668738420866	DPP4	1
GO:0043062	BP	GO:0043062	extracellular structure organization	74/6969	0.183797837303621	0.304937320981007	0.257668738420866	DPP4	1
GO:0045229	BP	GO:0045229	external encapsulating structure organization	74/6969	0.183797837303621	0.304937320981007	0.257668738420866	DPP4	1
GO:2000146	BP	GO:2000146	negative regulation of cell motility	74/6969	0.183797837303621	0.304937320981007	0.257668738420866	DPP4	1
GO:0097193	BP	GO:0097193	intrinsic apoptotic signaling pathway	75/6969	0.186046980319028	0.307272162065362	0.259641653886521	SCN2A	1
GO:0051402	BP	GO:0051402	neuron apoptotic process	76/6969	0.188290250898363	0.309576313413975	0.261588636857375	SCN2A	1
GO:0001932	BP	GO:0001932	regulation of protein phosphorylation	299/6969	0.195011004771071	0.317763467595719	0.268506693599266	AZU1/C3	2
GO:0030163	BP	GO:0030163	protein catabolic process	299/6969	0.195011004771071	0.317763467595719	0.268506693599266	PSMD14/FBXO33	2
GO:0022409	BP	GO:0022409	positive regulation of cell-cell adhesion	80/6969	0.19720489801136	0.319245365742224	0.269758881506767	DPP4	1
GO:0045087	BP	GO:0045087	innate immune response	302/6969	0.198015378396459	0.319245365742224	0.269758881506767	CFD/C3	2
GO:0071214	BP	GO:0071214	cellular response to abiotic stimulus	81/6969	0.199419022984184	0.319245365742224	0.269758881506767	SCN2A	1
GO:0104004	BP	GO:0104004	cellular response to environmental stimulus	81/6969	0.199419022984184	0.319245365742224	0.269758881506767	SCN2A	1
GO:0001822	BP	GO:0001822	kidney development	83/6969	0.203829929089594	0.31932562550628	0.269826700139409	PKD1	1
GO:0002449	BP	GO:0002449	lymphocyte mediated immunity	83/6969	0.203829929089594	0.31932562550628	0.269826700139409	C3	1
GO:0010631	BP	GO:0010631	epithelial cell migration	83/6969	0.203829929089594	0.31932562550628	0.269826700139409	DPP4	1
GO:0090132	BP	GO:0090132	epithelium migration	83/6969	0.203829929089594	0.31932562550628	0.269826700139409	DPP4	1
GO:0040013	BP	GO:0040013	negative regulation of locomotion	84/6969	0.206026738753738	0.31932562550628	0.269826700139409	DPP4	1
GO:0051251	BP	GO:0051251	positive regulation of lymphocyte activation	84/6969	0.206026738753738	0.31932562550628	0.269826700139409	DPP4	1
GO:0001775	BP	GO:0001775	cell activation	310/6969	0.206059943025317	0.31932562550628	0.269826700139409	DPP4/AZU1	2
GO:0070647	BP	GO:0070647	protein modification by small protein conjugation or removal	311/6969	0.207068686571423	0.31932562550628	0.269826700139409	PSMD14/FBXO33	2
GO:0042063	BP	GO:0042063	gliogenesis	85/6969	0.208217805124643	0.31932562550628	0.269826700139409	AZU1	1
GO:0072001	BP	GO:0072001	renal system development	85/6969	0.208217805124643	0.31932562550628	0.269826700139409	PKD1	1
GO:0090130	BP	GO:0090130	tissue migration	86/6969	0.210403142385339	0.321326974772589	0.271517818625432	DPP4	1
GO:0051235	BP	GO:0051235	maintenance of location	87/6969	0.212582764685889	0.323302954626455	0.273187500232304	C3	1
GO:0040011	BP	GO:0040011	locomotion	323/6969	0.219222935692856	0.332018139119885	0.280551736877077	DPP4/AZU1	2
GO:1901617	BP	GO:1901617	organic hydroxy compound biosynthetic process	91/6969	0.221244386137934	0.33234044371892	0.280824080777631	ACER1	1
GO:0008284	BP	GO:0008284	positive regulation of cell population proliferation	325/6969	0.221256788558075	0.33234044371892	0.280824080777631	DPP4/PALM	2
GO:0002460	BP	GO:0002460	adaptive immune response based on somatic recombination of immune receptors built from immunoglobulin superfamily domains	92/6969	0.223395644739763	0.332813919714341	0.281224162873257	C3	1
GO:1901873	BP	GO:1901873	regulation of post-translational protein modification	92/6969	0.223395644739763	0.332813919714341	0.281224162873257	FBXO33	1
GO:1903037	BP	GO:1903037	regulation of leukocyte cell-cell adhesion	93/6969	0.22554127259347	0.334485562650251	0.282636683075771	DPP4	1
GO:0042325	BP	GO:0042325	regulation of phosphorylation	330/6969	0.226350504040033	0.334485562650251	0.282636683075771	AZU1/C3	2
GO:0002696	BP	GO:0002696	positive regulation of leukocyte activation	94/6969	0.227681283620335	0.335095437586381	0.283152020801181	DPP4	1
GO:0019216	BP	GO:0019216	regulation of lipid metabolic process	95/6969	0.22981569170924	0.33553090989549	0.283519990192872	C3	1
GO:0042391	BP	GO:0042391	regulation of membrane potential	95/6969	0.22981569170924	0.33553090989549	0.283519990192872	SCN2A	1
GO:0050867	BP	GO:0050867	positive regulation of cell activation	97/6969	0.234067754467118	0.340377411874494	0.287615231951627	DPP4	1
GO:0050863	BP	GO:0050863	regulation of T cell activation	98/6969	0.236185436752497	0.342093985772466	0.289065718331168	DPP4	1
GO:0042742	BP	GO:0042742	defense response to bacterium	99/6969	0.238297571332864	0.343788986310258	0.290497975454666	AZU1	1
GO:0006486	BP	GO:0006486	protein glycosylation	100/6969	0.240404171936165	0.344107932379216	0.290767481433628	B3GALT1	1
GO:0043413	BP	GO:0043413	macromolecule glycosylation	100/6969	0.240404171936165	0.344107932379216	0.290767481433628	B3GALT1	1
GO:0070085	BP	GO:0070085	glycosylation	103/6969	0.246690906683893	0.351727269295394	0.297205738726894	B3GALT1	1
GO:0045860	BP	GO:0045860	positive regulation of protein kinase activity	104/6969	0.248775508019897	0.353319301273394	0.298550988530943	AZU1	1
GO:0007159	BP	GO:0007159	leukocyte cell-cell adhesion	106/6969	0.252928326782257	0.357824958432262	0.30235822010282	DPP4	1
GO:0007155	BP	GO:0007155	cell adhesion	360/6969	0.257124605637928	0.360963388684014	0.305010159724343	DPP4/AZU1	2
GO:0055085	BP	GO:0055085	transmembrane transport	360/6969	0.257124605637928	0.360963388684014	0.305010159724343	SCN2A/C3	2
GO:0034765	BP	GO:0034765	regulation of monoatomic ion transmembrane transport	109/6969	0.259116797735651	0.360983325089743	0.305027005771578	SCN2A	1
GO:0051051	BP	GO:0051051	negative regulation of transport	109/6969	0.259116797735651	0.360983325089743	0.305027005771578	PRTN3	1
GO:0019220	BP	GO:0019220	regulation of phosphate metabolic process	367/6969	0.264341312478056	0.365353543817603	0.308719793333981	AZU1/C3	2
GO:0051174	BP	GO:0051174	regulation of phosphorus metabolic process	367/6969	0.264341312478056	0.365353543817603	0.308719793333981	AZU1/C3	2
GO:0032102	BP	GO:0032102	negative regulation of response to external stimulus	112/6969	0.265256682497712	0.365353543817603	0.308719793333981	DPP4	1
GO:0002683	BP	GO:0002683	negative regulation of immune system process	115/6969	0.271348341488006	0.372338889635798	0.314622335005879	DPP4	1
GO:0033674	BP	GO:0033674	positive regulation of kinase activity	116/6969	0.273368239578424	0.373660720313421	0.315739267633258	AZU1	1
GO:0006066	BP	GO:0006066	alcohol metabolic process	117/6969	0.275382832230987	0.373660720313421	0.315739267633258	ACER1	1
GO:0006631	BP	GO:0006631	fatty acid metabolic process	117/6969	0.275382832230987	0.373660720313421	0.315739267633258	C3	1
GO:0001667	BP	GO:0001667	ameboidal-type cell migration	122/6969	0.285376673554224	0.382950315615044	0.323588875198869	DPP4	1
GO:0051607	BP	GO:0051607	defense response to virus	122/6969	0.285376673554224	0.382950315615044	0.323588875198869	AZU1	1
GO:0140546	BP	GO:0140546	defense response to symbiont	122/6969	0.285376673554224	0.382950315615044	0.323588875198869	AZU1	1
GO:0022407	BP	GO:0022407	regulation of cell-cell adhesion	123/6969	0.287359708927741	0.384198878236724	0.324643897111348	DPP4	1
GO:0009101	BP	GO:0009101	glycoprotein biosynthetic process	126/6969	0.293277583171599	0.389259337664123	0.328919930600109	B3GALT1	1
GO:0046486	BP	GO:0046486	glycerolipid metabolic process	126/6969	0.293277583171599	0.389259337664123	0.328919930600109	C3	1
GO:0043687	BP	GO:0043687	post-translational protein modification	398/6969	0.296355758983529	0.391919753728218	0.331167953402647	PSMD14/FBXO33	2
GO:0051249	BP	GO:0051249	regulation of lymphocyte activation	131/6969	0.303037373980843	0.399309175101111	0.337411934548308	DPP4	1
GO:0007264	BP	GO:0007264	small GTPase mediated signal transduction	132/6969	0.304973947524915	0.400415434699979	0.338346711945476	TSC2	1
GO:0030099	BP	GO:0030099	myeloid cell differentiation	136/6969	0.312669383520229	0.404745077519224	0.342005213303915	PRTN3	1
GO:0120031	BP	GO:0120031	plasma membrane bounded cell projection assembly	136/6969	0.312669383520229	0.404745077519224	0.342005213303915	PALM	1
GO:0009615	BP	GO:0009615	response to virus	137/6969	0.31458059114691	0.404745077519224	0.342005213303915	AZU1	1
GO:0030031	BP	GO:0030031	cell projection assembly	137/6969	0.31458059114691	0.404745077519224	0.342005213303915	PALM	1
GO:0120035	BP	GO:0120035	regulation of plasma membrane bounded cell projection organization	137/6969	0.31458059114691	0.404745077519224	0.342005213303915	PALM	1
GO:1901565	BP	GO:1901565	organonitrogen compound catabolic process	416/6969	0.314924937028656	0.404745077519224	0.342005213303915	PSMD14/FBXO33	2
GO:0006644	BP	GO:0006644	phospholipid metabolic process	138/6969	0.316486763390501	0.40532515311415	0.34249537090828	PLPPR3	1
GO:0031344	BP	GO:0031344	regulation of cell projection organization	139/6969	0.318387912782329	0.40633422435507	0.343348025194046	PALM	1
GO:0044089	BP	GO:0044089	positive regulation of cellular component biogenesis	140/6969	0.32028405182437	0.407329891693014	0.344189353326757	PALM	1
GO:0009057	BP	GO:0009057	macromolecule catabolic process	424/6969	0.323159721960884	0.409281634197282	0.345838554635338	PSMD14/FBXO33	2
GO:0051347	BP	GO:0051347	positive regulation of transferase activity	142/6969	0.324061348720587	0.409281634197282	0.345838554635338	AZU1	1
GO:0043603	BP	GO:0043603	amide metabolic process	428/6969	0.327271400549955	0.411910555864598	0.348059965013201	ACER1/B3GALT1	2
GO:0009100	BP	GO:0009100	glycoprotein metabolic process	145/6969	0.329690027310022	0.41303096683624	0.34900670016732	B3GALT1	1
GO:0022411	BP	GO:0022411	cellular component disassembly	146/6969	0.331556365158954	0.41303096683624	0.34900670016732	DPP4	1
GO:1903131	BP	GO:1903131	mononuclear cell differentiation	146/6969	0.331556365158954	0.41303096683624	0.34900670016732	PRTN3	1
GO:0043269	BP	GO:0043269	regulation of monoatomic ion transport	147/6969	0.333417779355346	0.413937038995582	0.349772321343059	SCN2A	1
GO:0048585	BP	GO:0048585	negative regulation of response to stimulus	443/6969	0.342648614441353	0.42252624915649	0.357030111039226	DPP4/TSC2	2
GO:0002694	BP	GO:0002694	regulation of leukocyte activation	152/6969	0.342651423973482	0.42252624915649	0.357030111039226	DPP4	1
GO:0002250	BP	GO:0002250	adaptive immune response	153/6969	0.344483552907691	0.42335520811888	0.357730572397496	C3	1
GO:0010876	BP	GO:0010876	lipid localization	155/6969	0.348133307739415	0.426404890351968	0.360307520903033	C3	1
GO:0001819	BP	GO:0001819	positive regulation of cytokine production	157/6969	0.351763805509229	0.427979296702896	0.361637877242822	AZU1	1
GO:1902532	BP	GO:1902532	negative regulation of intracellular signal transduction	157/6969	0.351763805509229	0.427979296702896	0.361637877242822	TSC2	1
GO:0034330	BP	GO:0034330	cell junction organization	160/6969	0.357173655024946	0.433117555096695	0.365979650016818	PRTN3	1
GO:0051240	BP	GO:0051240	positive regulation of multicellular organismal process	459/6969	0.358962283463796	0.433845143921475	0.366594454705096	DPP4/AZU1	2
GO:0016192	BP	GO:0016192	vesicle-mediated transport	466/6969	0.366065283274381	0.44096973067706	0.37261465346324	PRTN3/AZU1	2
GO:0050865	BP	GO:0050865	regulation of cell activation	167/6969	0.369630782310185	0.44364470452052	0.374874977431903	DPP4	1
GO:0042110	BP	GO:0042110	T cell activation	169/6969	0.373147737774793	0.44364470452052	0.374874977431903	DPP4	1
GO:0043086	BP	GO:0043086	negative regulation of catalytic activity	169/6969	0.373147737774793	0.44364470452052	0.374874977431903	PALM	1
GO:0097190	BP	GO:0097190	apoptotic signaling pathway	169/6969	0.373147737774793	0.44364470452052	0.374874977431903	SCN2A	1
GO:0098655	BP	GO:0098655	monoatomic cation transmembrane transport	179/6969	0.390455448125637	0.462715060278759	0.390989221807286	SCN2A	1
GO:0098662	BP	GO:0098662	inorganic cation transmembrane transport	181/6969	0.393862220849358	0.465241781909436	0.393124274259451	SCN2A	1
GO:0032787	BP	GO:0032787	monocarboxylic acid metabolic process	186/6969	0.402300408491241	0.472153212537951	0.398964358395443	C3	1
GO:1901615	BP	GO:1901615	organic hydroxy compound metabolic process	186/6969	0.402300408491241	0.472153212537951	0.398964358395443	ACER1	1
GO:0006281	BP	GO:0006281	DNA repair	188/6969	0.405644422042756	0.474551968094891	0.400991280899216	NTHL1	1
GO:0002521	BP	GO:0002521	leukocyte differentiation	190/6969	0.408970705952841	0.476914720999319	0.402987781550975	PRTN3	1
GO:0045859	BP	GO:0045859	regulation of protein kinase activity	195/6969	0.417209430297974	0.484972745410065	0.409796725032874	AZU1	1
GO:0098660	BP	GO:0098660	inorganic ion transmembrane transport	198/6969	0.42210031500382	0.489100365004426	0.413284518951108	SCN2A	1
GO:0034220	BP	GO:0034220	monoatomic ion transmembrane transport	212/6969	0.4444147737451	0.513327191192916	0.433755925074331	SCN2A	1
GO:0044283	BP	GO:0044283	small molecule biosynthetic process	213/6969	0.44597702316035	0.513506667045829	0.433907580229064	ACER1	1
GO:0043549	BP	GO:0043549	regulation of kinase activity	214/6969	0.44753511027698	0.513680236638672	0.434054244657912	AZU1	1
GO:0098609	BP	GO:0098609	cell-cell adhesion	215/6969	0.449089045570057	0.51384796750179	0.434195975423286	DPP4	1
GO:0022603	BP	GO:0022603	regulation of anatomical structure morphogenesis	219/6969	0.455263477140804	0.51928490361373	0.438790127638999	PALM	1
GO:0005975	BP	GO:0005975	carbohydrate metabolic process	220/6969	0.456796809575519	0.519410702476836	0.438896426317846	B3GALT1	1
GO:0030001	BP	GO:0030001	metal ion transport	222/6969	0.459851216270434	0.521259919064311	0.440458994335525	SCN2A	1
GO:0030334	BP	GO:0030334	regulation of cell migration	227/6969	0.467416206066564	0.528194783945188	0.446318880161327	DPP4	1
GO:0016567	BP	GO:0016567	protein ubiquitination	231/6969	0.473395814365241	0.531659914594809	0.449246878085881	FBXO33	1
GO:0046649	BP	GO:0046649	lymphocyte activation	231/6969	0.473395814365241	0.531659914594809	0.449246878085881	DPP4	1
GO:0000902	BP	GO:0000902	cell morphogenesis	233/6969	0.476361713191311	0.531718731849629	0.449296578030112	PALM	1
GO:0001817	BP	GO:0001817	regulation of cytokine production	233/6969	0.476361713191311	0.531718731849629	0.449296578030112	AZU1	1
GO:0001816	BP	GO:0001816	cytokine production	239/6969	0.485164749623369	0.5398937000382	0.456204337739561	AZU1	1
GO:2000145	BP	GO:2000145	regulation of cell motility	245/6969	0.493827460265015	0.547863291783375	0.462938556575426	DPP4	1
GO:1901137	BP	GO:1901137	carbohydrate derivative biosynthetic process	247/6969	0.496684213304619	0.549362841988442	0.46420566028151	B3GALT1	1
GO:0006812	BP	GO:0006812	monoatomic cation transport	253/6969	0.505163106889273	0.555375102453568	0.4692859553537	SCN2A	1
GO:0032446	BP	GO:0032446	protein modification by small protein conjugation	253/6969	0.505163106889273	0.555375102453568	0.4692859553537	FBXO33	1
GO:0051338	BP	GO:0051338	regulation of transferase activity	255/6969	0.507959205686637	0.556772102329197	0.470466405140461	AZU1	1
GO:0040012	BP	GO:0040012	regulation of locomotion	257/6969	0.510740332095649	0.558144374894945	0.471625960617791	DPP4	1
GO:0044092	BP	GO:0044092	negative regulation of molecular function	260/6969	0.514884114067401	0.559323516769646	0.472622322749838	PALM	1
GO:0045944	BP	GO:0045944	positive regulation of transcription by RNA polymerase II	260/6969	0.514884114067401	0.559323516769646	0.472622322749838	ARID3A	1
GO:0044087	BP	GO:0044087	regulation of cellular component biogenesis	265/6969	0.521716623281896	0.565063998510066	0.477472967738859	PALM	1
GO:0030097	BP	GO:0030097	hemopoiesis	278/6969	0.539057041334313	0.582117810908355	0.491883254783412	PRTN3	1
GO:0006974	BP	GO:0006974	DNA damage response	289/6969	0.553262824943787	0.595695961960124	0.503356645578418	NTHL1	1
GO:0032101	BP	GO:0032101	regulation of response to external stimulus	301/6969	0.568286634628852	0.610072416586855	0.515504594260847	DPP4	1
GO:0006811	BP	GO:0006811	monoatomic ion transport	313/6969	0.582830933283949	0.623851292224755	0.527147595160355	SCN2A	1
GO:0006259	BP	GO:0006259	DNA metabolic process	316/6969	0.586393790360892	0.625829630063525	0.52881926923897	NTHL1	1
GO:0019752	BP	GO:0019752	carboxylic acid metabolic process	319/6969	0.58992780718926	0.627765742344256	0.530455263177699	C3	1
GO:0043436	BP	GO:0043436	oxoacid metabolic process	323/6969	0.594595348043262	0.627873842384841	0.530546606542923	C3	1
GO:0018193	BP	GO:0018193	peptidyl-amino acid modification	324/6969	0.595754344189392	0.627873842384841	0.530546606542923	AZU1	1
GO:0050877	BP	GO:0050877	nervous system process	324/6969	0.595754344189392	0.627873842384841	0.530546606542923	SCN2A	1
GO:0006082	BP	GO:0006082	organic acid metabolic process	325/6969	0.596910200842575	0.627873842384841	0.530546606542923	C3	1
GO:0019637	BP	GO:0019637	organophosphate metabolic process	330/6969	0.602642672193705	0.632082113076731	0.534102549766351	PLPPR3	1
GO:0043604	BP	GO:0043604	amide biosynthetic process	336/6969	0.609419701158932	0.637358713246447	0.538561219844871	B3GALT1	1
GO:0009968	BP	GO:0009968	negative regulation of signal transduction	348/6969	0.62264663731079	0.649331493195538	0.548678089419734	TSC2	1
GO:0120036	BP	GO:0120036	plasma membrane bounded cell projection organization	353/6969	0.628031642995986	0.653081338158219	0.551846667859721	PALM	1
GO:0010628	BP	GO:0010628	positive regulation of gene expression	358/6969	0.633343791944382	0.656734329715055	0.554933406219211	AZU1	1
GO:0030030	BP	GO:0030030	cell projection organization	367/6969	0.642725027760974	0.664574037203273	0.561557874262607	PALM	1
GO:0045893	BP	GO:0045893	positive regulation of DNA-templated transcription	378/6969	0.653882285975349	0.669711173237771	0.565898698655132	ARID3A	1
GO:1901135	BP	GO:1901135	carbohydrate derivative metabolic process	378/6969	0.653882285975349	0.669711173237771	0.565898698655132	B3GALT1	1
GO:0010648	BP	GO:0010648	negative regulation of cell communication	380/6969	0.655875080805653	0.669711173237771	0.565898698655132	TSC2	1
GO:0023057	BP	GO:0023057	negative regulation of signaling	381/6969	0.656867397312663	0.669711173237771	0.565898698655132	TSC2	1
GO:1902680	BP	GO:1902680	positive regulation of RNA biosynthetic process	381/6969	0.656867397312663	0.669711173237771	0.565898698655132	ARID3A	1
GO:0009967	BP	GO:0009967	positive regulation of signal transduction	394/6969	0.669523318478341	0.680713123243996	0.575195227427515	C3	1
GO:0022008	BP	GO:0022008	neurogenesis	406/6969	0.680812095985436	0.69026781954079	0.583268842467055	AZU1	1
GO:0051254	BP	GO:0051254	positive regulation of RNA metabolic process	420/6969	0.693520573118706	0.701205011602015	0.592510651476252	ARID3A	1
GO:0010647	BP	GO:0010647	positive regulation of cell communication	445/6969	0.715030705406218	0.718970268521404	0.607522101447069	C3	1
GO:0023056	BP	GO:0023056	positive regulation of signaling	445/6969	0.715030705406218	0.718970268521404	0.607522101447069	C3	1
GO:1902531	BP	GO:1902531	regulation of intracellular signal transduction	459/6969	0.726443380283111	0.728439103855317	0.615523164901537	TSC2	1
GO:0045935	BP	GO:0045935	positive regulation of nucleobase-containing compound metabolic process	469/6969	0.734328701568372	0.734328701568372	0.620499811274789	ARID3A	1
GO:0045121	CC	GO:0045121	membrane raft	81/8025	0.00151675246501577	0.0515695838105363	0.0455025739504732	DPP4/ARID3A/PRTN3	3
GO:0098857	CC	GO:0098857	membrane microdomain	81/8025	0.00151675246501577	0.0515695838105363	0.0455025739504732	DPP4/ARID3A/PRTN3	3
GO:0120025	CC	GO:0120025	plasma membrane bounded cell projection	490/8025	0.0111801920491339	0.198410700637187	0.175068265268106	DPP4/SCN2A/PKD1/KISS1R/PALM	5
GO:0098590	CC	GO:0098590	plasma membrane region	317/8025	0.0116712176845404	0.198410700637187	0.175068265268106	DPP4/SCN2A/PRTN3/PALM	4
GO:0031253	CC	GO:0031253	cell projection membrane	67/8025	0.0155168514292418	0.211029179437688	0.186202217150901	DPP4/PALM	2
GO:0030141	CC	GO:0030141	secretory granule	88/8025	0.0259068647636054	0.241652710115362	0.213222979513554	PRTN3/AZU1	2
GO:0005838	CC	GO:0005838	proteasome regulatory particle	13/8025	0.0366514854123928	0.241652710115362	0.213222979513554	PSMD14	1
GO:0019005	CC	GO:0019005	SCF ubiquitin ligase complex	13/8025	0.0366514854123928	0.241652710115362	0.213222979513554	FBXO33	1
GO:0044291	CC	GO:0044291	cell-cell contact zone	13/8025	0.0366514854123928	0.241652710115362	0.213222979513554	SCN2A	1
GO:0022624	CC	GO:0022624	proteasome accessory complex	16/8025	0.0449251577353276	0.241652710115362	0.213222979513554	PSMD14	1
GO:0030424	CC	GO:0030424	axon	122/8025	0.0471108972101699	0.241652710115362	0.213222979513554	SCN2A/PALM	2
GO:0042734	CC	GO:0042734	presynaptic membrane	18/8025	0.0504031318405268	0.241652710115362	0.213222979513554	SCN2A	1
GO:0099503	CC	GO:0099503	secretory vesicle	129/8025	0.0520660205850672	0.241652710115362	0.213222979513554	PRTN3/AZU1	2
GO:0043197	CC	GO:0043197	dendritic spine	20/8025	0.0558510447849712	0.241652710115362	0.213222979513554	PALM	1
GO:0044309	CC	GO:0044309	neuron spine	20/8025	0.0558510447849712	0.241652710115362	0.213222979513554	PALM	1
GO:0030667	CC	GO:0030667	secretory granule membrane	21/8025	0.0585637775732216	0.241652710115362	0.213222979513554	AZU1	1
GO:0005911	CC	GO:0005911	cell-cell junction	142/8025	0.0617418279429604	0.241652710115362	0.213222979513554	DPP4/SCN2A	2
GO:0016592	CC	GO:0016592	mediator complex	23/8025	0.0639668938540663	0.241652710115362	0.213222979513554	MED16	1
GO:0000323	CC	GO:0000323	lytic vacuole	158/8025	0.074428203359867	0.250451199260449	0.220986352288631	PRTN3/AZU1	2
GO:0005764	CC	GO:0005764	lysosome	158/8025	0.074428203359867	0.250451199260449	0.220986352288631	PRTN3/AZU1	2
GO:0030175	CC	GO:0030175	filopodium	28/8025	0.0773452233010209	0.250451199260449	0.220986352288631	PALM	1
GO:0044853	CC	GO:0044853	plasma membrane raft	32/8025	0.0879160035775711	0.252769237102795	0.223031679796584	PRTN3	1
GO:0042383	CC	GO:0042383	sarcolemma	33/8025	0.0905405415380012	0.252769237102795	0.223031679796584	SCN2A	1
GO:0005929	CC	GO:0005929	cilium	179/8025	0.0922339407964801	0.252769237102795	0.223031679796584	PKD1/KISS1R	2
GO:0031256	CC	GO:0031256	leading edge membrane	35/8025	0.095767962332783	0.252769237102795	0.223031679796584	DPP4	1
GO:0070161	CC	GO:0070161	anchoring junction	184/8025	0.0966470612451862	0.252769237102795	0.223031679796584	DPP4/SCN2A	2
GO:0005773	CC	GO:0005773	vacuole	191/8025	0.102928210588565	0.259226604445274	0.228729356863477	PRTN3/AZU1	2
GO:0098858	CC	GO:0098858	actin-based cell projection	43/8025	0.116391679510211	0.27313003032305	0.240997085579162	PALM	1
GO:0009986	CC	GO:0009986	cell surface	207/8025	0.117702133369538	0.27313003032305	0.240997085579162	DPP4/KISS1R	2
GO:0000502	CC	GO:0000502	proteasome complex	46/8025	0.124008950583601	0.27313003032305	0.240997085579162	PSMD14	1
GO:0030027	CC	GO:0030027	lamellipodium	48/8025	0.129052192725651	0.27313003032305	0.240997085579162	DPP4	1
GO:0030139	CC	GO:0030139	endocytic vesicle	50/8025	0.134067655421675	0.27313003032305	0.240997085579162	DPP4	1
GO:0031461	CC	GO:0031461	cullin-RING ubiquitin ligase complex	50/8025	0.134067655421675	0.27313003032305	0.240997085579162	FBXO33	1
GO:1905369	CC	GO:1905369	endopeptidase complex	51/8025	0.136565015161525	0.27313003032305	0.240997085579162	PSMD14	1
GO:0034703	CC	GO:0034703	cation channel complex	57/8025	0.151405114407498	0.294158507991711	0.259551624698569	SCN2A	1
GO:0098978	CC	GO:0098978	glutamatergic synapse	60/8025	0.158733365078269	0.296190788112552	0.261344813040487	SCN2A	1
GO:0016323	CC	GO:0016323	basolateral plasma membrane	61/8025	0.1611626347083	0.296190788112552	0.261344813040487	PALM	1
GO:1905368	CC	GO:1905368	peptidase complex	63/8025	0.166001059597017	0.297054527699925	0.262106936205816	PSMD14	1
GO:0043005	CC	GO:0043005	neuron projection	273/8025	0.183370299390501	0.301208864635276	0.265772527619361	SCN2A/PALM	2
GO:0019898	CC	GO:0019898	extrinsic component of membrane	73/8025	0.189795466291482	0.301208864635276	0.265772527619361	AZU1	1
GO:0005765	CC	GO:0005765	lysosomal membrane	74/8025	0.192138864716444	0.301208864635276	0.265772527619361	AZU1	1
GO:0009925	CC	GO:0009925	basal plasma membrane	74/8025	0.192138864716444	0.301208864635276	0.265772527619361	PALM	1
GO:0098852	CC	GO:0098852	lytic vacuole membrane	74/8025	0.192138864716444	0.301208864635276	0.265772527619361	AZU1	1
GO:0097060	CC	GO:0097060	synaptic membrane	76/8025	0.196806226512456	0.301208864635276	0.265772527619361	SCN2A	1
GO:0045178	CC	GO:0045178	basal part of cell	78/8025	0.2014477888726	0.301208864635276	0.265772527619361	PALM	1
GO:0000151	CC	GO:0000151	ubiquitin ligase complex	79/8025	0.20375893784151	0.301208864635276	0.265772527619361	FBXO33	1
GO:0016324	CC	GO:0016324	apical plasma membrane	84/8025	0.21521903753453	0.311380735156341	0.27474770749089	DPP4	1
GO:0031252	CC	GO:0031252	cell leading edge	91/8025	0.230998421897965	0.320213063074045	0.28254093800651	DPP4	1
GO:0045202	CC	GO:0045202	synapse	322/8025	0.235190287405647	0.320213063074045	0.28254093800651	SCN2A/PALM	2
GO:0034702	CC	GO:0034702	monoatomic ion channel complex	93/8025	0.235450781672092	0.320213063074045	0.28254093800651	SCN2A	1
GO:0005774	CC	GO:0005774	vacuolar membrane	97/8025	0.244281640691495	0.325708854255327	0.287390165519406	AZU1	1
GO:0045177	CC	GO:0045177	apical part of cell	103/8025	0.257345224748715	0.332187228031826	0.29310637767514	DPP4	1
GO:0140535	CC	GO:0140535	intracellular protein-containing complex	345/8025	0.259934439308311	0.332187228031826	0.29310637767514	PSMD14/FBXO33	2
GO:0098793	CC	GO:0098793	presynapse	106/8025	0.263795739907626	0.332187228031826	0.29310637767514	SCN2A	1
GO:0030425	CC	GO:0030425	dendrite	113/8025	0.27863918635543	0.338347583431593	0.298541985380818	PALM	1
GO:0097447	CC	GO:0097447	dendritic tree	113/8025	0.27863918635543	0.338347583431593	0.298541985380818	PALM	1
GO:0098794	CC	GO:0098794	postsynapse	118/8025	0.289065920839807	0.344850572229945	0.304279916673481	PALM	1
GO:1902495	CC	GO:1902495	transmembrane transporter complex	145/8025	0.342925461578617	0.397118331049117	0.35039852739628	SCN2A	1
GO:1990351	CC	GO:1990351	transporter complex	148/8025	0.348662982009992	0.397118331049117	0.35039852739628	SCN2A	1
GO:0000139	CC	GO:0000139	Golgi membrane	150/8025	0.35246133889119	0.397118331049117	0.35039852739628	B3GALT1	1
GO:0036477	CC	GO:0036477	somatodendritic compartment	152/8025	0.356238502852884	0.397118331049117	0.35039852739628	PALM	1
GO:0005794	CC	GO:0005794	Golgi apparatus	444/8025	0.366250600748278	0.401694207272305	0.354436065240269	GASK1B/B3GALT1	2
GO:0098797	CC	GO:0098797	plasma membrane protein complex	189/8025	0.422429478162847	0.45595562722339	0.402313788726521	SCN2A	1
GO:0030659	CC	GO:0030659	cytoplasmic vesicle membrane	216/8025	0.466567660743692	0.495728139540172	0.437407181947211	AZU1	1
GO:0012506	CC	GO:0012506	vesicle membrane	222/8025	0.475928267752923	0.497894187803058	0.439318401002698	AZU1	1
GO:1990234	CC	GO:1990234	transferase complex	297/8025	0.58045315350743	0.598042643007655	0.527684685006755	FBXO33	1
GO:0140513	CC	GO:0140513	nuclear protein-containing complex	425/8025	0.714431996790365	0.725095160921565	0.639789847871969	MED16	1
GO:0098796	CC	GO:0098796	membrane protein complex	474/8025	0.7539599905368	0.7539599905368	0.665258815179529	SCN2A	1
GO:0004252	MF	GO:0004252	serine-type endopeptidase activity	84/7411	4.16434081119653e-05	0.00151435967009787	0.00135914829116817	DPP4/CFD/PRTN3/AZU1	4
GO:0008236	MF	GO:0008236	serine-type peptidase activity	87/7411	4.78218843188802e-05	0.00151435967009787	0.00135914829116817	DPP4/CFD/PRTN3/AZU1	4
GO:0017171	MF	GO:0017171	serine hydrolase activity	87/7411	4.78218843188802e-05	0.00151435967009787	0.00135914829116817	DPP4/CFD/PRTN3/AZU1	4
GO:0008233	MF	GO:0008233	peptidase activity	302/7411	0.000600919204492662	0.0142718311067007	0.0128090672536594	DPP4/PSMD14/CFD/PRTN3/AZU1	5
GO:0004175	MF	GO:0004175	endopeptidase activity	193/7411	0.00102435380484726	0.019462722292098	0.0174679280405533	DPP4/CFD/PRTN3/AZU1	4
GO:0045499	MF	GO:0045499	chemorepellent activity	10/7411	0.0240389102786617	0.289325041524135	0.259671228403933	DPP4	1
GO:0001618	MF	GO:0001618	virus receptor activity	12/7411	0.0287807346159192	0.289325041524135	0.259671228403933	DPP4	1
GO:0140272	MF	GO:0140272	exogenous protein binding	12/7411	0.0287807346159192	0.289325041524135	0.259671228403933	DPP4	1
GO:0005272	MF	GO:0005272	sodium channel activity	13/7411	0.0311434791458437	0.289325041524135	0.259671228403933	SCN2A	1
GO:0035250	MF	GO:0035250	UDP-galactosyltransferase activity	13/7411	0.0311434791458437	0.289325041524135	0.259671228403933	B3GALT1	1
GO:0016799	MF	GO:0016799	hydrolase activity, hydrolyzing N-glycosyl compounds	14/7411	0.0335007942817419	0.289325041524135	0.259671228403933	NTHL1	1
GO:0008378	MF	GO:0008378	galactosyltransferase activity	16/7411	0.0381991833236058	0.30241020131188	0.271415249930884	B3GALT1	1
GO:0004177	MF	GO:0004177	aminopeptidase activity	19/7411	0.0452063392578407	0.32253398307335	0.289476483423173	DPP4	1
GO:0051539	MF	GO:0051539	4 iron, 4 sulfur cluster binding	20/7411	0.0475313238213358	0.32253398307335	0.289476483423173	NTHL1	1
GO:0035591	MF	GO:0035591	signaling adaptor activity	22/7411	0.0521652614724504	0.330379989325519	0.296518328369718	MAPK8IP3	1
GO:0008188	MF	GO:0008188	neuropeptide receptor activity	27/7411	0.0636571273311749	0.377964193528851	0.339225481172708	KISS1R	1
GO:0002020	MF	GO:0002020	protease binding	32/7411	0.075017313796126	0.41921440062541	0.376247827708124	DPP4	1
GO:0051536	MF	GO:0051536	iron-sulfur cluster binding	37/7411	0.0862472419170317	0.430839517908702	0.386681450976231	NTHL1	1
GO:0051540	MF	GO:0051540	metal cluster binding	37/7411	0.0862472419170317	0.430839517908702	0.386681450976231	NTHL1	1
GO:0016811	MF	GO:0016811	hydrolase activity, acting on carbon-nitrogen (but not peptide) bonds, in linear amides	39/7411	0.0907030564018321	0.430839517908702	0.386681450976231	ACER1	1
GO:0019838	MF	GO:0019838	growth factor binding	45/7411	0.103947695245899	0.439228587387292	0.394210698929315	SCN2A	1
GO:0008238	MF	GO:0008238	exopeptidase activity	47/7411	0.108321935527474	0.439228587387292	0.394210698929315	DPP4	1
GO:0005516	MF	GO:0005516	calmodulin binding	50/7411	0.11484549933514	0.439228587387292	0.394210698929315	SCN2A	1
GO:0008201	MF	GO:0008201	heparin binding	51/7411	0.117009985276176	0.439228587387292	0.394210698929315	AZU1	1
GO:0015081	MF	GO:0015081	sodium ion transmembrane transporter activity	54/7411	0.123473489604975	0.439228587387292	0.394210698929315	SCN2A	1
GO:0016798	MF	GO:0016798	hydrolase activity, acting on glycosyl bonds	57/7411	0.129892291263868	0.439228587387292	0.394210698929315	NTHL1	1
GO:0005096	MF	GO:0005096	GTPase activator activity	58/7411	0.132022008255607	0.439228587387292	0.394210698929315	TSC2	1
GO:0008528	MF	GO:0008528	G protein-coupled peptide receptor activity	58/7411	0.132022008255607	0.439228587387292	0.394210698929315	KISS1R	1
GO:0001653	MF	GO:0001653	peptide receptor activity	60/7411	0.136266681355908	0.439228587387292	0.394210698929315	KISS1R	1
GO:0008194	MF	GO:0008194	UDP-glycosyltransferase activity	62/7411	0.140491744607383	0.439228587387292	0.394210698929315	B3GALT1	1
GO:0005244	MF	GO:0005244	voltage-gated monoatomic ion channel activity	66/7411	0.148883382372279	0.439228587387292	0.394210698929315	SCN2A	1
GO:0022832	MF	GO:0022832	voltage-gated channel activity	67/7411	0.150969168501251	0.439228587387292	0.394210698929315	SCN2A	1
GO:0005539	MF	GO:0005539	glycosaminoglycan binding	68/7411	0.153050126421591	0.439228587387292	0.394210698929315	AZU1	1
GO:0016810	MF	GO:0016810	hydrolase activity, acting on carbon-nitrogen (but not peptide) bonds	70/7411	0.157197599696504	0.439228587387292	0.394210698929315	ACER1	1
GO:0004866	MF	GO:0004866	endopeptidase inhibitor activity	78/7411	0.173596458032525	0.450522383291685	0.40434695896539	C3	1
GO:0140097	MF	GO:0140097	catalytic activity, acting on DNA	79/7411	0.175624995296321	0.450522383291685	0.40434695896539	NTHL1	1
GO:1901681	MF	GO:1901681	sulfur compound binding	79/7411	0.175624995296321	0.450522383291685	0.40434695896539	AZU1	1
GO:0061135	MF	GO:0061135	endopeptidase regulator activity	84/7411	0.185697336003459	0.450522383291685	0.40434695896539	C3	1
GO:0016758	MF	GO:0016758	hexosyltransferase activity	85/7411	0.187697806585135	0.450522383291685	0.40434695896539	B3GALT1	1
GO:0030414	MF	GO:0030414	peptidase inhibitor activity	86/7411	0.189693635070183	0.450522383291685	0.40434695896539	C3	1
GO:0016829	MF	GO:0016829	lyase activity	92/7411	0.201571688324919	0.458317256147053	0.411342911334198	NTHL1	1
GO:0030674	MF	GO:0030674	protein-macromolecule adaptor activity	94/7411	0.205494359888959	0.458317256147053	0.411342911334198	MAPK8IP3	1
GO:0008237	MF	GO:0008237	metallopeptidase activity	95/7411	0.207448863308666	0.458317256147053	0.411342911334198	PSMD14	1
GO:0016887	MF	GO:0016887	ATP hydrolysis activity	103/7411	0.222922223901268	0.470613583791565	0.42237895054977	FIGN	1
GO:0061134	MF	GO:0061134	peptidase regulator activity	103/7411	0.222922223901268	0.470613583791565	0.42237895054977	C3	1
GO:0022839	MF	GO:0022839	monoatomic ion gated channel activity	118/7411	0.251168843608704	0.482133982408352	0.43271858808949	SCN2A	1
GO:0022836	MF	GO:0022836	gated channel activity	119/7411	0.253017048848666	0.482133982408352	0.43271858808949	SCN2A	1
GO:0030695	MF	GO:0030695	GTPase regulator activity	120/7411	0.254860945327098	0.482133982408352	0.43271858808949	TSC2	1
GO:0060090	MF	GO:0060090	molecular adaptor activity	121/7411	0.256700542499517	0.482133982408352	0.43271858808949	MAPK8IP3	1
GO:0060589	MF	GO:0060589	nucleoside-triphosphatase regulator activity	121/7411	0.256700542499517	0.482133982408352	0.43271858808949	TSC2	1
GO:0005261	MF	GO:0005261	monoatomic cation channel activity	123/7411	0.260366876651153	0.482133982408352	0.43271858808949	SCN2A	1
GO:0003712	MF	GO:0003712	transcription coregulator activity	129/7411	0.271263673121469	0.482133982408352	0.43271858808949	ARID3A	1
GO:0030234	MF	GO:0030234	enzyme regulator activity	423/7411	0.274500311268671	0.482133982408352	0.43271858808949	TSC2/C3	2
GO:0001664	MF	GO:0001664	G protein-coupled receptor binding	131/7411	0.274862118744182	0.482133982408352	0.43271858808949	C3	1
GO:0001228	MF	GO:0001228	DNA-binding transcription activator activity, RNA polymerase II-specific	138/7411	0.287324969321571	0.482133982408352	0.43271858808949	ZNF770	1
GO:0016757	MF	GO:0016757	glycosyltransferase activity	139/7411	0.289088773879829	0.482133982408352	0.43271858808949	B3GALT1	1
GO:0044877	MF	GO:0044877	protein-containing complex binding	444/7411	0.293855543822761	0.482133982408352	0.43271858808949	PSMD14/ARID3A	2
GO:0001216	MF	GO:0001216	DNA-binding transcription activator activity	142/7411	0.294355483996678	0.482133982408352	0.43271858808949	ZNF770	1
GO:0004857	MF	GO:0004857	enzyme inhibitor activity	146/7411	0.301320460037505	0.485177011924797	0.435449728154111	C3	1
GO:0003682	MF	GO:0003682	chromatin binding	155/7411	0.316755002862727	0.501528754532651	0.450125530383875	ARID3A	1
GO:0140677	MF	GO:0140677	molecular function activator activity	476/7411	0.323300229471042	0.503500357372935	0.451895057586789	DPP4/TSC2	2
GO:0008047	MF	GO:0008047	enzyme activator activity	165/7411	0.333526626282056	0.511048862851537	0.458669893528803	TSC2	1
GO:0005216	MF	GO:0005216	monoatomic ion channel activity	169/7411	0.340125775655267	0.5128880744008	0.460320598631189	SCN2A	1
GO:0046873	MF	GO:0046873	metal ion transmembrane transporter activity	174/7411	0.348287945941701	0.516989919757213	0.464002033244701	SCN2A	1
GO:0140678	MF	GO:0140678	molecular function inhibitor activity	182/7411	0.361149388679688	0.527833721916466	0.473734420778214	C3	1
GO:0042803	MF	GO:0042803	protein homodimerization activity	191/7411	0.375331870091183	0.537338284505384	0.482264831522838	DPP4	1
GO:0015267	MF	GO:0015267	channel activity	197/7411	0.384621087856485	0.537338284505384	0.482264831522838	SCN2A	1
GO:0022803	MF	GO:0022803	passive transmembrane transporter activity	197/7411	0.384621087856485	0.537338284505384	0.482264831522838	SCN2A	1
GO:1901702	MF	GO:1901702	salt transmembrane transporter activity	221/7411	0.420489435586881	0.578934730155851	0.51959792955816	SCN2A	1
GO:0140657	MF	GO:0140657	ATP-dependent activity	226/7411	0.427709161657461	0.580462433677983	0.520969054048938	FIGN	1
GO:0022890	MF	GO:0022890	inorganic cation transmembrane transporter activity	233/7411	0.437674176961778	0.585620377624914	0.525598344461141	SCN2A	1
GO:0008324	MF	GO:0008324	monoatomic cation transmembrane transporter activity	250/7411	0.461197042478332	0.608523875492243	0.546154392408551	SCN2A	1
GO:0140640	MF	GO:0140640	catalytic activity, acting on a nucleic acid	257/7411	0.470610169415705	0.612437891705369	0.549667249065207	NTHL1	1
GO:0017111	MF	GO:0017111	ribonucleoside triphosphate phosphatase activity	267/7411	0.483788407655409	0.620776693040825	0.55715138101171	FIGN	1
GO:0015318	MF	GO:0015318	inorganic molecular entity transmembrane transporter activity	286/7411	0.507978002363222	0.620776693040825	0.55715138101171	SCN2A	1
GO:0016462	MF	GO:0016462	pyrophosphatase activity	294/7411	0.517839345052377	0.620776693040825	0.55715138101171	FIGN	1
GO:0016818	MF	GO:0016818	hydrolase activity, acting on acid anhydrides, in phosphorus-containing anhydrides	297/7411	0.521488989681967	0.620776693040825	0.55715138101171	FIGN	1
GO:0016817	MF	GO:0016817	hydrolase activity, acting on acid anhydrides	298/7411	0.522699728814062	0.620776693040825	0.55715138101171	FIGN	1
GO:0030546	MF	GO:0030546	signaling receptor activator activity	299/7411	0.523907574291547	0.620776693040825	0.55715138101171	DPP4	1
GO:0048018	MF	GO:0048018	receptor ligand activity	299/7411	0.523907574291547	0.620776693040825	0.55715138101171	DPP4	1
GO:0015075	MF	GO:0015075	monoatomic ion transmembrane transporter activity	308/7411	0.534649038747326	0.620776693040825	0.55715138101171	SCN2A	1
GO:0030545	MF	GO:0030545	signaling receptor regulator activity	309/7411	0.535828303466817	0.620776693040825	0.55715138101171	DPP4	1
GO:0000978	MF	GO:0000978	RNA polymerase II cis-regulatory region sequence-specific DNA binding	327/7411	0.556578481617388	0.637047659682553	0.571754686252485	ZNF770	1
GO:0000987	MF	GO:0000987	cis-regulatory region sequence-specific DNA binding	335/7411	0.565516754908834	0.639572520432609	0.574020766260846	ZNF770	1
GO:0046983	MF	GO:0046983	protein dimerization activity	344/7411	0.575368838065883	0.643059289603045	0.577150165737913	DPP4	1
GO:0000977	MF	GO:0000977	RNA polymerase II transcription regulatory region sequence-specific DNA binding	365/7411	0.597542849416793	0.654968009479054	0.587838324296991	ZNF770	1
GO:0016301	MF	GO:0016301	kinase activity	370/7411	0.602658763792023	0.654968009479054	0.587838324296991	MAPK8IP3	1
GO:0000981	MF	GO:0000981	DNA-binding transcription factor activity, RNA polymerase II-specific	374/7411	0.606707208780598	0.654968009479054	0.587838324296991	ZNF770	1
GO:0000976	MF	GO:0000976	transcription cis-regulatory region binding	394/7411	0.62637176602278	0.66117019746849	0.593404830968949	ZNF770	1
GO:0001067	MF	GO:0001067	transcription regulatory region nucleic acid binding	394/7411	0.62637176602278	0.66117019746849	0.593404830968949	ZNF770	1
GO:1990837	MF	GO:1990837	sequence-specific double-stranded DNA binding	422/7411	0.652347115218151	0.681021713689279	0.611221704252982	ZNF770	1
GO:0016772	MF	GO:0016772	transferase activity, transferring phosphorus-containing groups	439/7411	0.667275562190674	0.68858582395379	0.618010545598415	MAPK8IP3	1
GO:0003690	MF	GO:0003690	double-stranded DNA binding	447/7411	0.674089280291605	0.68858582395379	0.618010545598415	ZNF770	1
GO:0003700	MF	GO:0003700	DNA-binding transcription factor activity	458/7411	0.683243212520812	0.690511757334863	0.619739084145417	ZNF770	1
GO:0043565	MF	GO:0043565	sequence-specific DNA binding	488/7411	0.706990104446719	0.706990104446719	0.634528514794285	ZNF770	1

## Sheet: Supplementary Table 9
Supplementary Table 9:KEGG enrichment results for European pig candidate genes
	category	subcategory	ID	Description	BgRatio	pvalue	p.adjust	qvalue	geneID	Count
ssc04613	Organismal Systems	Immune system	ssc04613	Neutrophil extracellular trap formation	179/9252	0.00637123726747949	0.202924109861381	0.190241352995044	100522182/100522363/397072	3
ssc04929	Organismal Systems	Endocrine system	ssc04929	GnRH secretion	64/9252	0.00826008475735986	0.202924109861381	0.190241352995044	100625160/733704	2
ssc04742	Organismal Systems	Sensory system	ssc04742	Taste transduction	72/9252	0.0103650057319861	0.202924109861381	0.190241352995044	100625056/100515171	2
ssc04610	Organismal Systems	Immune system	ssc04610	Complement and coagulation cascades	80/9252	0.0126827568663363	0.202924109861381	0.190241352995044	396877/397072	2
ssc05150	Human Diseases	Infectious disease: bacterial	ssc05150	Staphylococcus aureus infection	92/9252	0.0165427853259711	0.211747652172431	0.198513423911654	396877/397072	2
ssc05322	Human Diseases	Immune disease	ssc05322	Systemic lupus erythematosus	119/9252	0.0267991781979294	0.248853982696303	0.233300608777784	100522182/397072	2
ssc04919	Organismal Systems	Endocrine system	ssc04919	Thyroid hormone signaling pathway	120/9252	0.0272184043574082	0.248853982696303	0.233300608777784	100505408/100521655	2
ssc00601	Metabolism	Glycan biosynthesis and metabolism	ssc00601	Glycosphingolipid biosynthesis - lacto and neolacto series	30/9252	0.0629541935529035	0.424801044777353	0.398250979478769	100152554	1
ssc04024	Environmental Information Processing	Signal transduction	ssc04024	cAMP signaling pathway	225/9252	0.0839979956904084	0.424801044777353	0.398250979478769	100625160/100519821	2
ssc03410	Genetic Information Processing	Replication and repair	ssc03410	Base excision repair	44/9252	0.0910268545727497	0.424801044777353	0.398250979478769	100516255	1
ssc03050	Genetic Information Processing	Folding, sorting and degradation	ssc03050	Proteasome	46/9252	0.0949714038580348	0.424801044777353	0.398250979478769	100156327	1
ssc05171	Human Diseases	Infectious disease: viral	ssc05171	Coronavirus disease - COVID-19	251/9252	0.101184166506176	0.424801044777353	0.398250979478769	396877/397072	2
ssc00600	Metabolism	Lipid metabolism	ssc00600	Sphingolipid metabolism	54/9252	0.110587582542023	0.424801044777353	0.398250979478769	100622165	1
ssc05134	Human Diseases	Infectious disease: bacterial	ssc05134	Legionellosis	60/9252	0.122131363577984	0.424801044777353	0.398250979478769	397072	1
ssc04010	Environmental Information Processing	Signal transduction	ssc04010	MAPK signaling pathway	293/9252	0.130818754820016	0.424801044777353	0.398250979478769	100521718/100513645	2
ssc04664	Organismal Systems	Immune system	ssc04664	Fc epsilon RI signaling pathway	66/9252	0.133532715484951	0.424801044777353	0.398250979478769	100519821	1
ssc05140	Human Diseases	Infectious disease: parasitic	ssc05140	Leishmaniasis	73/9252	0.14665649958618	0.424801044777353	0.398250979478769	397072	1
ssc05133	Human Diseases	Infectious disease: bacterial	ssc05133	Pertussis	74/9252	0.148515838295002	0.424801044777353	0.398250979478769	397072	1
ssc04115	Cellular Processes	Cell growth and death	ssc04115	p53 signaling pathway	75/9252	0.150371327860714	0.424801044777353	0.398250979478769	100505408	1
ssc03008	Genetic Information Processing	Translation	ssc03008	Ribosome biogenesis in eukaryotes	76/9252	0.152222975833121	0.424801044777353	0.398250979478769	100623969	1
ssc04662	Organismal Systems	Immune system	ssc04662	B cell receptor signaling pathway	79/9252	0.157754945478927	0.424801044777353	0.398250979478769	100519821	1
ssc04151	Environmental Information Processing	Signal transduction	ssc04151	PI3K-Akt signaling pathway	351/9252	0.174623089121935	0.424801044777353	0.398250979478769	100513645/100505408	2
ssc04211	Organismal Systems	Aging	ssc04211	Longevity regulating pathway	89/9252	0.175948224295312	0.424801044777353	0.398250979478769	100505408	1
ssc05168	Human Diseases	Infectious disease: viral	ssc05168	Herpes simplex virus 1 infection	353/9252	0.176179272117541	0.424801044777353	0.398250979478769	100505408/397072	2
ssc04666	Organismal Systems	Immune system	ssc04666	Fc gamma R-mediated phagocytosis	94/9252	0.184904250441837	0.424801044777353	0.398250979478769	100519821	1
ssc04080	Environmental Information Processing	Signaling molecules and interaction	ssc04080	Neuroactive ligand-receptor interaction	368/9252	0.187928044896258	0.424801044777353	0.398250979478769	733704/397072	2
ssc05231	Human Diseases	Cancer: overview	ssc05231	Choline metabolism in cancer	96/9252	0.188460704349724	0.424801044777353	0.398250979478769	100505408	1
ssc04974	Organismal Systems	Digestive system	ssc04974	Protein digestion and absorption	104/9252	0.202539648401798	0.424801044777353	0.398250979478769	397492	1
ssc05142	Human Diseases	Infectious disease: parasitic	ssc05142	Chagas disease	108/9252	0.209491803212332	0.424801044777353	0.398250979478769	397072	1
ssc04650	Organismal Systems	Immune system	ssc04650	Natural killer cell mediated cytotoxicity	111/9252	0.214668092751468	0.424801044777353	0.398250979478769	100519821	1
ssc04670	Organismal Systems	Immune system	ssc04670	Leukocyte transendothelial migration	115/9252	0.221519739871888	0.424801044777353	0.398250979478769	100519821	1
ssc04071	Environmental Information Processing	Signal transduction	ssc04071	Sphingolipid signaling pathway	120/9252	0.230004457474946	0.424801044777353	0.398250979478769	100622165	1
ssc04152	Environmental Information Processing	Signal transduction	ssc04152	AMPK signaling pathway	122/9252	0.233373684063159	0.424801044777353	0.398250979478769	100505408	1
ssc03040	Genetic Information Processing	Transcription	ssc03040	Spliceosome	124/9252	0.236728902175502	0.424801044777353	0.398250979478769	100738040	1
ssc04660	Organismal Systems	Immune system	ssc04660	T cell receptor signaling pathway	125/9252	0.238401275308335	0.424801044777353	0.398250979478769	100519821	1
ssc04910	Organismal Systems	Endocrine system	ssc04910	Insulin signaling pathway	136/9252	0.256569109194737	0.424801044777353	0.398250979478769	100505408	1
ssc04936	Human Diseases	Endocrine and metabolic disease	ssc04936	Alcoholic liver disease	140/9252	0.263072921867052	0.424801044777353	0.398250979478769	397072	1
ssc05135	Human Diseases	Infectious disease: bacterial	ssc05135	Yersinia infection	144/9252	0.269522657961931	0.424801044777353	0.398250979478769	100519821	1
ssc04145	Cellular Processes	Transport and catabolism	ssc04145	Phagosome	145/9252	0.271126692529428	0.424801044777353	0.398250979478769	397072	1
ssc05017	Human Diseases	Neurodegenerative disease	ssc05017	Spinocerebellar ataxia	146/9252	0.272727	0.424801044777353	0.398250979478769	100156327	1
ssc04072	Environmental Information Processing	Signal transduction	ssc04072	Phospholipase D signaling pathway	149/9252	0.277509431799495	0.424801044777353	0.398250979478769	100505408	1
ssc04150	Environmental Information Processing	Signal transduction	ssc04150	mTOR signaling pathway	153/9252	0.28383904886354	0.424801044777353	0.398250979478769	100505408	1
ssc04218	Cellular Processes	Cell growth and death	ssc04218	Cellular senescence	154/9252	0.285413201959784	0.424801044777353	0.398250979478769	100505408	1
ssc04140	Cellular Processes	Transport and catabolism	ssc04140	Autophagy - animal	165/9252	0.302513341615241	0.440019405985804	0.412518193111692	100505408	1
ssc04062	Organismal Systems	Immune system	ssc04062	Chemokine signaling pathway	182/9252	0.328178279892201	0.447511813603417	0.419542325253203	100519821	1
ssc05152	Human Diseases	Infectious disease: bacterial	ssc05152	Tuberculosis	185/9252	0.332613220257817	0.447511813603417	0.419542325253203	397072	1
ssc05202	Human Diseases	Cancer: overview	ssc05202	Transcriptional misregulation in cancer	185/9252	0.332613220257817	0.447511813603417	0.419542325253203	100522182	1
ssc05203	Human Diseases	Cancer: overview	ssc05203	Viral carcinogenesis	192/9252	0.342853503473245	0.447511813603417	0.419542325253203	397072	1
ssc05167	Human Diseases	Infectious disease: viral	ssc05167	Kaposi sarcoma-associated herpesvirus infection	196/9252	0.348637890433597	0.447511813603417	0.419542325253203	397072	1
ssc04510	Cellular Processes	Cellular community - eukaryotes	ssc04510	Focal adhesion	199/9252	0.352944402822127	0.447511813603417	0.419542325253203	100519821	1
ssc05205	Human Diseases	Cancer: overview	ssc05205	Proteoglycans in cancer	204/9252	0.360061874112226	0.447511813603417	0.419542325253203	100519821	1
ssc05169	Human Diseases	Infectious disease: viral	ssc05169	Epstein-Barr virus infection	209/9252	0.367104928326807	0.447511813603417	0.419542325253203	100156327	1
ssc04015	Environmental Information Processing	Signal transduction	ssc04015	Rap1 signaling pathway	213/9252	0.372686287254506	0.447511813603417	0.419542325253203	100519821	1
ssc05417	Human Diseases	Cardiovascular disease	ssc05417	Lipid and atherosclerosis	217/9252	0.37822086583144	0.447511813603417	0.419542325253203	100519821	1
ssc04810	Cellular Processes	Cell motility	ssc04810	Regulation of actin cytoskeleton	228/9252	0.393202769701081	0.447511813603417	0.419542325253203	100519821	1
ssc05163	Human Diseases	Infectious disease: viral	ssc05163	Human cytomegalovirus infection	228/9252	0.393202769701081	0.447511813603417	0.419542325253203	100505408	1
ssc04714	Organismal Systems	Environmental adaptation	ssc04714	Thermogenesis	232/9252	0.398565208990543	0.447511813603417	0.419542325253203	100505408	1
ssc05012	Human Diseases	Neurodegenerative disease	ssc05012	Parkinson disease	268/9252	0.444842833362156	0.487886849141665	0.457393921070311	100156327	1
ssc05020	Human Diseases	Neurodegenerative disease	ssc05020	Prion disease	272/9252	0.449770689052472	0.487886849141665	0.457393921070311	100156327	1
ssc05016	Human Diseases	Neurodegenerative disease	ssc05016	Huntington disease	308/9252	0.492289950386127	0.525109280411869	0.492289950386127	100156327	1
ssc05165	Human Diseases	Infectious disease: viral	ssc05165	Human papillomavirus infection	328/9252	0.514543327567025	0.539848737119502	0.506108191049533	100505408	1
ssc05014	Human Diseases	Neurodegenerative disease	ssc05014	Amyotrophic lateral sclerosis	364/9252	0.552283959607697	0.570099571207945	0.534468348007449	100156327	1
ssc05010	Human Diseases	Neurodegenerative disease	ssc05010	Alzheimer disease	384/9252	0.572028887643995	0.581108711257392	0.544789416803805	100156327	1
ssc05022	Human Diseases	Neurodegenerative disease	ssc05022	Pathways of neurodegeneration - multiple diseases	474/9252	0.651087319150225	0.651087319150225	0.610394361703336	100156327	1
